# Supplementary material for: Whole-genome sequencing shows modulation of neurodegenerative genes by Withania somnifera in human SK-N-SH cells
Source: Front Mol Neurosci. 2025 Jun 25;18:1512727. doi: 10.3389/fnmol.2025.1512727 (PMC12238756; doi:10.3389/fnmol.2025.1512727)
Supplement: Supplementary file 1 [file Supplementary_file_1.xlsx]

## Sheet: 50ug_3h vs C_3h
Whole genome RNA-sequencing reveals modulation of genes related to brain disorders by Withania somnifera in human neuroblastoma SK-N-SH cells
Eshita Sharma, Dilip Mehta, Nikita Jadhav, Dhananya S, Manju Moorthy,Gopalakrishna Ramaswamy, Sujit Nair
Supplementary Table S1: Human reference genome based differential gene expression
Ensembl_Gene_ID		Gene.Symbol	EntrezID	Chr	log2FoldChange	pvalue
ENSG00000000971		CFH	3075	chr1	-0.217668	0.0400886
ENSG00000001084		GCLC	2729	chr6	0.437761	7.29828e-06
ENSG00000001167		NFYA	4800	chr6	-0.199767	0.00695719
ENSG00000001497		LAS1L	81887	chrX	-0.405628	0.00171352
ENSG00000001626		CFTR	1080	chr7	1.76983	0.000768847
ENSG00000001631		KRIT1	889	chr7	-0.292021	0.0375575
ENSG00000002587		HS3ST1	9957	chr4	1.60258	0.0357572
ENSG00000002745		WNT16	51384	chr7	-1.0516	0.00200006
ENSG00000002746		HECW1	23072	chr7	1.6459	0.0109013
ENSG00000002834		LASP1	3927	chr17	0.247984	0.00519259
ENSG00000002933		TMEM176A	55365	chr7	1.89602	0.00154447
ENSG00000003096		KLHL13	90293	chrX	-0.914734	2.45281e-19
ENSG00000003147		ICA1	3382	chr7	-1.11727	2.05862e-08
ENSG00000003400		CASP10	843	chr2	0.729747	0.0447488
ENSG00000003756		RBM5	10181	chr3	-0.279945	0.0278889
ENSG00000003987		MTMR7	9108	chr8	-0.298727	0.00846
ENSG00000003989		SLC7A2	6542	chr8	-0.694923	5.82523e-10
ENSG00000004399		PLXND1	23129	chr3	0.203755	0.019724
ENSG00000004455		AK2	204	chr1	-0.206573	0.0092331
ENSG00000004478		FKBP4	2288	chr12	0.897099	1.95394e-13
ENSG00000004487		KDM1A	23028	chr1	-0.2529	0.000621869
ENSG00000004534		RBM6	10180	chr3	-0.267465	0.00536577
ENSG00000004700		RECQL	5965	chr12	-0.320273	0.000887677
ENSG00000004766		VPS50	55610	chr7	-0.275906	0.00407406
ENSG00000004779		NDUFAB1	4706	chr16	-0.246335	0.0495313
ENSG00000004809		SLC22A16	85413	chr6	1.57355	0.0444809
ENSG00000004846		ABCB5	340273	chr7	1.86856	0.00285695
ENSG00000004848		ARX	170302	chrX	1.63478	0.0216538
ENSG00000004864		SLC25A13	10165	chr7	-0.154233	0.0441854
ENSG00000004939		SLC4A1	6521	chr17	1.99152	0.00397502
ENSG00000004975		DVL2	1856	chr17	0.172719	0.0225071
ENSG00000005075		POLR2J	5439	chr7	-0.193231	0.0108853
ENSG00000005100		DHX33	56919	chr17	-0.318661	5.21013e-05
ENSG00000005102		MEOX1	4222	chr17	1.68172	0.032487
ENSG00000005108		THSD7A	221981	chr7	-0.339956	0.00123106
ENSG00000005156		LIG3	3980	chr17	-0.247675	0.00261761
ENSG00000005238		ATOSB	80256	chr9	0.256462	0.00718085
ENSG00000005302		MSL3	10943	chrX	-0.211788	0.020374
ENSG00000005381		MPO	4353	chr17	1.12236	0.0391541
ENSG00000005421		PON1	5444	chr7	0.84449	0.0478109
ENSG00000005469		CROT	54677	chr7	-0.248962	0.013524
ENSG00000005471		ABCB4	5244	chr7	0.904723	0.0031898
ENSG00000005486		RHBDD2	57414	chr7	0.413628	0.00127872
ENSG00000005513		SOX8	30812	chr16	1.92379	0.0129916
ENSG00000005700		IBTK	25998	chr6	-0.534706	2.06904e-11
ENSG00000005801		ZNF195	7748	chr11	-0.550488	5.98812e-05
ENSG00000005812		FBXL3	26224	chr13	-0.210354	0.0173692
ENSG00000005844		ITGAL	3683	chr16	0.426419	0.0473506
ENSG00000005889		ZFX	7543	chrX	-0.332329	5.19089e-05
ENSG00000005961		ITGA2B	3674	chr17	0.462949	0.0323494
ENSG00000005981		ASB4	51666	chr7	3.12884	0.000263193
ENSG00000006025		OSBPL7	114881	chr17	-0.412592	8.38383e-05
ENSG00000006071		ABCC8	6833	chr11	-0.619215	0.00329128
ENSG00000006116		CACNG3	10368	chr16	2.31846	0.0291654
ENSG00000006128		TAC1	6863	chr7	2.16822	0.0113676
ENSG00000006210		CX3CL1	6376	chr16	0.532486	8.26356e-06
ENSG00000006282		SPATA20	64847	chr17	-0.17586	0.0103195
ENSG00000006283		CACNA1G	8913	chr17	0.989965	2.74164e-13
ENSG00000006432		MAP3K9	4293	chr14	0.380559	3.47715e-06
ENSG00000006468		ETV1	2115	chr7	-0.677302	1.02057e-19
ENSG00000006530		AGK	55750	chr7	-0.176183	0.0294853
ENSG00000006555		TTC22	55001	chr1	1.94401	0.000600735
ENSG00000006606		CCL26	10344	chr7	3.19827	0.0032765
ENSG00000006611		USH1C	10083	chr11	1.03588	0.0230911
ENSG00000006625		GGCT	79017	chr7	-0.309626	0.0267706
ENSG00000006695		COX10	1352	chr17	-0.169438	0.0400135
ENSG00000006744		ELAC2	60528	chr17	-0.386685	2.16e-07
ENSG00000006747		SCIN	85477	chr7	1.65262	0.000727088
ENSG00000007001		UPP2	151531	chr2	1.47742	0.0223255
ENSG00000007129		CEACAM21	90273	chr19	1.33374	0.018646
ENSG00000007168		PAFAH1B1	5048	chr17	-0.129307	0.0475331
ENSG00000007171		NOS2	4843	chr17	1.59094	0.00192601
ENSG00000007174		DNAH9	1770	chr17	1.01893	0.00149295
ENSG00000007216		SLC13A2	9058	chr17	1.35278	0.0407336
ENSG00000007264		MATK	4145	chr19	1.23655	0.00966088
ENSG00000007306		CEACAM7	1087	chr19	2.91515	0.00343932
ENSG00000007314		SCN4A	6329	chr17	2.01402	0.00443677
ENSG00000007350		TKTL1	8277	chrX	1.47507	0.0293078
ENSG00000007372		PAX6	5080	chr11	0.902858	0.00114236
ENSG00000007384		RHBDF1	64285	chr16	0.328969	0.00128928
ENSG00000007392		LUC7L	55692	chr16	-0.54585	0.00544307
ENSG00000007402		CACNA2D2	9254	chr3	-0.481581	0.012655
ENSG00000007866		TEAD3	7005	chr6	0.247501	0.0152146
ENSG00000007923		DNAJC11	55735	chr1	-0.199505	0.024336
ENSG00000007944		MYLIP	29116	chr6	-0.40662	0.000694405
ENSG00000008018		PSMB1	5689	chr6	-0.209276	0.0253323
ENSG00000008086		CDKL5	6792	chrX	-0.331876	0.00193886
ENSG00000008118		CAMK1G	57172	chr1	0.329812	0.0275329
ENSG00000008196		TFAP2B	7021	chr6	-0.885062	2.20161e-13
ENSG00000008277		ADAM22	53616	chr7	-0.213244	0.0134222
ENSG00000008283		CYB561	1534	chr17	-0.534155	4.62504e-12
ENSG00000008323		PLEKHG6	55200	chr12	0.527177	0.0118147
ENSG00000008394		MGST1	4257	chr12	1.01426	0.000778587
ENSG00000008405		CRY1	1407	chr12	-0.339835	0.00307174
ENSG00000008513		ST3GAL1	6482	chr8	0.306363	0.0149059
ENSG00000008735		MAPK8IP2	23542	chr22	0.256468	0.0144568
ENSG00000008838		MED24	9862	chr17	-0.154066	0.0401886
ENSG00000008869		HEATR5B	54497	chr2	-0.283113	1.97933e-05
ENSG00000009709		PAX7	5081	chr1	1.51719	0.0137121
ENSG00000009765		IYD	389434	chr6	1.69119	0.0125341
ENSG00000009830		POMT2	29954	chr14	-0.226595	0.0019823
ENSG00000009844		VTA1	51534	chr6	-0.23742	0.00919666
ENSG00000009950		MLXIPL	51085	chr7	0.883719	0.0160747
ENSG00000010072		SPRTN	83932	chr1	-0.216327	0.0280217
ENSG00000010165		METTL13	51603	chr1	-0.258221	0.00261549
ENSG00000010219		DYRK4	8798	chr12	-0.474387	0.000769001
ENSG00000010244		ZNF207	7756	chr17	-0.201704	0.0152847
ENSG00000010278		CD9	928	chr12	-0.471715	4.56398e-05
ENSG00000010292		NCAPD2	9918	chr12	-0.232716	0.00226037
ENSG00000010327		STAB1	23166	chr3	0.55385	0.0341662
ENSG00000010379		SLC6A13	6540	chr12	1.38752	0.014394
ENSG00000010610		CD4	920	chr12	0.728807	0.000269489
ENSG00000010671		BTK	695	chrX	0.864129	0.0158731
ENSG00000010704		HFE	3077	chr6	1.93775	2.63517e-09
ENSG00000010810		FYN	2534	chr6	-0.225217	0.00872997
ENSG00000010818		HIVEP2	3097	chr6	-0.256127	0.00246661
ENSG00000011021		CLCN6	1185	chr1	-0.199932	0.0317985
ENSG00000011083		SLC6A7	6534	chr5	2.24564	0.000277053
ENSG00000011143		MKS1	54903	chr17	-0.372405	0.000978097
ENSG00000011201		ANOS1	3730	chrX	2.29342	0.00316846
ENSG00000011258		MBTD1	54799	chr17	-0.235818	0.00713192
ENSG00000011332		DPF1	8193	chr19	0.483698	0.000636371
ENSG00000011347		SYT7	9066	chr11	0.334007	0.000281619
ENSG00000011451		WIZ	58525	chr19	-0.197491	0.00260411
ENSG00000011485		PPP5C	5536	chr19	-0.33259	2.77623e-06
ENSG00000012061		ERCC1	2067	chr19	-0.143426	0.0465317
ENSG00000012124		CD22	933	chr19	0.989796	0.0018373
ENSG00000012211		PRICKLE3	4007	chrX	0.604432	0.0107045
ENSG00000012223		LTF	4057	chr3	0.633066	0.0319873
ENSG00000012504		NR1H4	9971	chr12	2.66956	0.002935
ENSG00000012660		ELOVL5	60481	chr6	0.243565	0.0190544
ENSG00000012779		ALOX5	240	chr10	0.619071	0.0295899
ENSG00000012817		KDM5D	8284	chrY	0.80341	0.0352323
ENSG00000012822		CALCOCO1	57658	chr12	-0.263566	0.00430588
ENSG00000013016		EHD3	30845	chr2	-0.268931	0.000910837
ENSG00000013293		SLC7A14	57709	chr3	0.823087	1.33161e-09
ENSG00000013503		POLR3B	55703	chr12	-0.40693	0.000101056
ENSG00000013573		DDX11	1663	chr12	-0.497875	0.000100269
ENSG00000013588		GPRC5A	9052	chr12	0.342277	0.0074988
ENSG00000013725		CD6	923	chr11	0.978146	0.000416781
ENSG00000014138		POLA2	23649	chr11	-0.279399	0.0233574
ENSG00000014641		MDH1	4190	chr2	-0.16851	0.0420008
ENSG00000015133		CCDC88C	440193	chr14	-0.507414	0.000175148
ENSG00000015413		DPEP1	1800	chr16	2.14354	0.00634625
ENSG00000015479		MATR3	9782	chr5	-0.153966	0.0236441
ENSG00000015520		NPC1L1	29881	chr7	1.82537	0.000127857
ENSG00000016082		ISL1	3670	chr5	-0.713767	1.36706e-23
ENSG00000016391		CHDH	55349	chr3	0.686081	0.0100191
ENSG00000016402		IL20RA	53832	chr6	-0.365699	0.00961426
ENSG00000016490		CLCA1	1179	chr1	2.48077	0.0100243
ENSG00000016602		CLCA4	22802	chr1	2.4386	0.0302753
ENSG00000016864		GLT8D1	55830	chr3	-0.155668	0.0423707
ENSG00000017483		SLC38A5	92745	chrX	1.16625	0.0323389
ENSG00000018280		SLC11A1	6556	chr2	0.497515	0.0294369
ENSG00000018510		AGPS	8540	chr2	-0.254064	0.00161194
ENSG00000018625		ATP1A2	477	chr1	1.50739	0.0115798
ENSG00000018699		TTC27	55622	chr2	-0.329132	0.000174307
ENSG00000019102		VSIG2	23584	chr11	1.0528	0.00306066
ENSG00000019186		CYP24A1	1591	chr20	1.27164	0.0361401
ENSG00000019485		PRDM11	56981	chr11	-0.390676	0.00124543
ENSG00000019549		SNAI2	6591	chr8	0.48592	9.199e-05
ENSG00000019991		HGF	3082	chr7	-1.27599	5.93467e-37
ENSG00000019995		ZRANB1	54764	chr10	0.190636	0.0238558
ENSG00000020256		ZFP64	55734	chr20	-0.272158	0.00218775
ENSG00000020577		SAMD4A	23034	chr14	-0.216102	0.0426919
ENSG00000020633		RUNX3	864	chr1	0.687375	0.0125223
ENSG00000020922		MRE11	4361	chr11	-0.222301	0.0163059
ENSG00000021762		OSBPL5	114879	chr11	-0.389504	1.50774e-05
ENSG00000021776		AQR	9716	chr15	-0.196018	0.0130368
ENSG00000021852		C8B	732	chr1	1.76343	0.0136792
ENSG00000022556		NLRP2	55655	chr19	1.88211	0.00751033
ENSG00000023041		ZDHHC6	64429	chr10	-0.300874	0.00192912
ENSG00000023171		GRAMD1B	57476	chr11	-0.7278	2.35673e-08
ENSG00000023445		BIRC3	330	chr11	-0.861502	0.000331788
ENSG00000023892		DEF6	50619	chr6	0.636356	0.0159349
ENSG00000023909		GCLM	2730	chr1	1.89077	4.01341e-16
ENSG00000025770		NCAPH2	29781	chr22	-0.212613	0.0450415
ENSG00000025772		TOMM34	10953	chr20	-0.25372	0.0077445
ENSG00000026103		FAS	355	chr10	0.300908	0.00232429
ENSG00000026950		BTN3A1	11119	chr6	-0.359463	5.70686e-05
ENSG00000027697		IFNGR1	3459	chr6	-0.263715	0.0134272
ENSG00000028203		VEZT	55591	chr12	-0.166538	0.031871
ENSG00000028277		POU2F2	5452	chr19	0.728791	0.000306887
ENSG00000028310		BRD9	65980	chr5	-0.219199	0.0243565
ENSG00000028528		SNX1	6642	chr15	-0.167664	0.00541139
ENSG00000029153		BMAL2	56938	chr12	-0.282852	0.0154651
ENSG00000029559		IBSP	3381	chr4	4.49307	0.00239511
ENSG00000029639		TFB1M	51106	chr6	-0.36552	0.00521368
ENSG00000030066		NUP160	23279	chr11	-0.254552	0.000256567
ENSG00000030304		MUSK	4593	chr9	1.88638	0.000445723
ENSG00000030419		IKZF2	22807	chr2	-0.390997	0.0021667
ENSG00000031691		CENPQ	55166	chr6	-0.472383	0.00597122
ENSG00000032742		IFT88	8100	chr13	-0.228163	0.0253999
ENSG00000033030		ZCCHC8	55596	chr12	-0.189858	0.0300219
ENSG00000033178		UBA6	55236	chr4	-0.285266	0.000387858
ENSG00000033327		GAB2	9846	chr11	-0.523552	3.52341e-13
ENSG00000034152		MAP2K3	5606	chr17	0.286498	0.0289366
ENSG00000034533		ASTE1	28990	chr3	-0.297348	0.0237411
ENSG00000034693		PEX3	8504	chr6	-0.505873	0.000278124
ENSG00000035664		DAPK2	23604	chr15	0.505461	0.035691
ENSG00000035681		NSMAF	8439	chr8	-0.189985	0.01821
ENSG00000035928		RFC1	5981	chr4	-0.290658	0.000126111
ENSG00000036448		MYOM2	9172	chr8	1.30187	0.000984437
ENSG00000036473		OTC	5009	chrX	2.36909	0.0121492
ENSG00000036530		CYP46A1	10858	chr14	0.70847	0.0475992
ENSG00000036549		ZZZ3	26009	chr1	-0.210483	0.015338
ENSG00000036828		CASR	846	chr3	2.45731	0.000237496
ENSG00000037042		TUBG2	27175	chr17	-0.344785	0.00317408
ENSG00000037280		FLT4	2324	chr5	1.36305	0.00986008
ENSG00000037474		NSUN2	54888	chr5	-0.301502	1.30435e-05
ENSG00000037749		MFAP3	4238	chr5	-0.243742	0.00262622
ENSG00000037897		METTL1	4234	chr12	-0.482209	0.00269122
ENSG00000038219		BOD1L1	259282	chr4	-0.151539	0.0310735
ENSG00000038274		MAT2B	27430	chr5	-0.415322	1.94977e-07
ENSG00000038427		VCAN	1462	chr5	-0.384084	3.22382e-05
ENSG00000038945		MSR1	4481	chr8	2.30994	0.00161902
ENSG00000039139		DNAH5	1767	chr5	1.10537	0.00241689
ENSG00000039537		C6	729	chr5	1.06786	0.000108556
ENSG00000039600		SOX30	11063	chr5	1.18475	0.0282476
ENSG00000039650		PNKP	11284	chr19	-0.208908	0.0368854
ENSG00000039987		BEST2	54831	chr19	1.18942	0.0230971
ENSG00000040199		PHLPP2	23035	chr16	0.468771	2.35622e-06
ENSG00000040275		SPDL1	54908	chr5	-0.648419	2.32651e-16
ENSG00000040487		SLC66A1	54896	chr1	0.366932	0.0129956
ENSG00000040633		PHF23	79142	chr17	0.205848	0.00814495
ENSG00000041353		RAB27B	5874	chr18	-0.785213	2.07873e-08
ENSG00000041982		TNC	3371	chr9	-0.276881	0.00123965
ENSG00000042088		TDP1	55775	chr14	-0.235878	0.026767
ENSG00000042286		AIFM2	84883	chr10	0.54751	2.88246e-05
ENSG00000042493		CAPG	822	chr2	0.853569	0.00394073
ENSG00000042832		TG	7038	chr8	1.62815	0.000192494
ENSG00000042980		ADAM28	10863	chr8	1.56429	0.000173263
ENSG00000043039		BARX2	8538	chr11	1.63846	0.0355247
ENSG00000043143		JADE2	23338	chr5	0.366902	5.9099e-05
ENSG00000043355		ZIC2	7546	chr13	1.97675	0.00985832
ENSG00000044090		CUL7	9820	chr6	-0.240767	0.000654718
ENSG00000044459		CNTLN	54875	chr9	-0.219978	0.0308058
ENSG00000044524		EPHA3	2042	chr3	1.99036	0.00857952
ENSG00000044574		HSPA5	3309	chr9	0.60247	0.000660954
ENSG00000046604		DSG2	1829	chr18	1.84081	0.00544619
ENSG00000046647		GEMIN8	54960	chrX	-0.23232	0.0115892
ENSG00000046651		OFD1	8481	chrX	-0.313568	0.00929227
ENSG00000046653		GPM6B	2824	chrX	-0.3166	0.0192828
ENSG00000046889		PREX2	80243	chr8	1.67787	0.010556
ENSG00000047315		POLR2B	5431	chr4	-0.210946	0.0089485
ENSG00000047365		ARAP2	116984	chr4	0.977749	0.0109309
ENSG00000047410		TPR	7175	chr1	-0.142731	0.0235096
ENSG00000047578		KATNIP	23247	chr16	-0.214693	0.041076
ENSG00000047617		ANO2	57101	chr12	1.90151	0.00307678
ENSG00000047621		C12orf4	57102	chr12	-0.351511	0.000209477
ENSG00000047634		SCML1	6322	chrX	-0.318566	0.00492748
ENSG00000047932		GOPC	57120	chr6	-0.285257	0.00114635
ENSG00000048052		HDAC9	9734	chr7	-0.680262	1.17839e-07
ENSG00000048342		CC2D2A	57545	chr4	-0.351892	0.00208452
ENSG00000048462		TNFRSF17	608	chr16	1.59544	0.0474378
ENSG00000048540		LMO3	55885	chr12	-0.758326	0.0153672
ENSG00000048544		MRPS10	55173	chr6	-0.196145	0.0441746
ENSG00000049192		ADAMTS6	11174	chr5	-0.60034	2.23742e-06
ENSG00000049246		PER3	8863	chr1	-0.280177	0.00035336
ENSG00000049323		LTBP1	4052	chr2	-0.184712	0.0215067
ENSG00000050030		NEXMIF	340533	chrX	1.59886	0.00440535
ENSG00000050327		ARHGEF5	7984	chr7	1.27189	0.0118745
ENSG00000050405		LIMA1	51474	chr12	-0.595427	6.06854e-11
ENSG00000050426		LETMD1	25875	chr12	-0.400743	0.00043074
ENSG00000050438		SLC4A8	9498	chr12	-0.202247	0.0276689
ENSG00000050555		LAMC3	10319	chr9	1.14101	0.0423445
ENSG00000050730		TNIP3	79931	chr4	1.21284	0.0464389
ENSG00000050820		BCAR1	9564	chr16	0.272232	0.00974822
ENSG00000051009		FHIP1B	84067	chr11	-0.24411	0.018256
ENSG00000051108		HERPUD1	9709	chr16	0.742676	6.91646e-10
ENSG00000051825		MPHOSPH9	10198	chr12	-0.218585	0.00646205
ENSG00000052126		PLEKHA5	54477	chr12	-0.311969	0.00021058
ENSG00000052723		SIKE1	80143	chr1	-0.205196	0.0196124
ENSG00000052749		RRP12	23223	chr10	-0.279547	2.72025e-05
ENSG00000052850		ALX4	60529	chr11	1.54065	1.97732e-05
ENSG00000053108		FSTL4	23105	chr5	0.680143	0.0108425
ENSG00000053501		USE1	55850	chr19	-0.368478	0.00770435
ENSG00000053747		LAMA3	3909	chr18	-0.812408	4.30836e-08
ENSG00000053900		ANAPC4	29945	chr4	-0.507264	2.66983e-05
ENSG00000054219		LY75	4065	chr2	0.986863	0.0106774
ENSG00000054598		FOXC1	2296	chr6	0.21997	0.0274435
ENSG00000054796		SPO11	23626	chr20	2.20248	0.0231381
ENSG00000054803		CBLN4	140689	chr20	-2.23795	3.71303e-11
ENSG00000054938		CHRDL2	25884	chr11	1.21534	0.047725
ENSG00000054967		RELT	84957	chr11	0.457786	0.0019048
ENSG00000055070		SZRD1	26099	chr1	-0.185769	0.0392914
ENSG00000055118		KCNH2	3757	chr7	0.209273	0.0101166
ENSG00000055130		CUL1	8454	chr7	-0.215733	0.0156678
ENSG00000055332		EIF2AK2	5610	chr2	0.312306	0.000204391
ENSG00000055957		ITIH1	3697	chr3	1.75955	0.0120903
ENSG00000056050		HPF1	54969	chr4	-0.450665	0.000140308
ENSG00000056097		ZFR	51663	chr5	-0.510449	2.24025e-08
ENSG00000056277		ZNF280C	55609	chrX	-0.190374	0.015606
ENSG00000057019		DCBLD2	131566	chr3	-0.428153	2.42517e-05
ENSG00000057593		F7	2155	chr13	1.0765	0.0239494
ENSG00000057657		PRDM1	639	chr6	-0.256096	0.049481
ENSG00000058085		LAMC2	3918	chr1	1.06716	0.0148047
ENSG00000058091		CDK14	5218	chr7	-0.243938	0.00983028
ENSG00000058335		RASGRF1	5923	chr15	1.39127	0.00884173
ENSG00000058404		CAMK2B	816	chr7	0.349508	0.0201764
ENSG00000058673		ZC3H11A	9877	chr1	-0.142929	0.0366398
ENSG00000058866		DGKG	1608	chr3	0.997465	0.00334762
ENSG00000059122		FLYWCH1	84256	chr16	0.245892	0.0070187
ENSG00000059145		UNKL	64718	chr16	0.267142	0.0314091
ENSG00000059377		TBXAS1	6916	chr7	0.657082	0.000494752
ENSG00000059378		PARP12	64761	chr7	-0.376911	0.000374864
ENSG00000059588		TARBP1	6894	chr1	-0.525028	1.92516e-05
ENSG00000059728		MXD1	4084	chr2	0.839144	7.10635e-19
ENSG00000060140		STYK1	55359	chr12	1.83962	0.029519
ENSG00000060339		CCAR1	55749	chr10	-0.460586	1.45502e-08
ENSG00000060709		RIMBP2	23504	chr12	-0.313494	0.0177445
ENSG00000060982		BCAT1	586	chr12	-0.212268	0.0441039
ENSG00000061492		WNT8A	7478	chr5	3.08584	0.0023126
ENSG00000061656		SPAG4	6676	chr20	0.498463	0.0232336
ENSG00000062038		CDH3	1001	chr16	1.55975	0.00236511
ENSG00000062096		ARSF	416	chrX	2.2159	0.0083422
ENSG00000062194		GPBP1	65056	chr5	0.198466	0.0115926
ENSG00000062716		VMP1	81671	chr17	-0.353402	0.000651451
ENSG00000063244		U2AF2	11338	chr19	-0.142832	0.0274003
ENSG00000063438		AHRR	57491	chr5	0.699912	0.0026267
ENSG00000063515		GSC2	2928	chr22	1.88138	0.0246417
ENSG00000063587		ZNF275	10838	chrX	0.39648	8.66664e-06
ENSG00000063601		MTMR1	8776	chrX	-0.262967	0.00420048
ENSG00000064042		LIMCH1	22998	chr4	-0.199079	0.0188976
ENSG00000064102		INTS13	55726	chr12	-0.246498	0.00442954
ENSG00000064115		TM7SF3	51768	chr12	-0.253042	0.00119895
ENSG00000064195		DLX3	1747	chr17	1.7622	0.0202996
ENSG00000064218		DMRT3	58524	chr9	3.29303	0.00208498
ENSG00000064225		ST3GAL6	10402	chr3	-0.662966	1.91035e-07
ENSG00000064270		ATP2C2	9914	chr16	0.564249	0.0392406
ENSG00000064300		NGFR	4804	chr17	0.821962	3.25858e-10
ENSG00000064393		HIPK2	28996	chr7	0.301682	0.00275302
ENSG00000064655		EYA2	2139	chr20	1.9471	0.00990016
ENSG00000064692		SNCAIP	9627	chr5	-1.06152	5.38444e-05
ENSG00000064835		POU1F1	5449	chr3	4.34036	0.00406472
ENSG00000064933		PMS1	5378	chr2	-0.275317	0.00430283
ENSG00000064989		CALCRL	10203	chr2	-0.985422	1.79358e-05
ENSG00000064995		TAF11	6882	chr6	-0.311993	0.000410343
ENSG00000065000		AP3D1	8943	chr19	-0.15341	0.0290108
ENSG00000065183		WDR3	10885	chr1	-0.315467	0.000135608
ENSG00000065243		PKN2	5586	chr1	-0.214344	0.00436159
ENSG00000065308		TRAM2	9697	chr6	0.23717	0.00564827
ENSG00000065320		NTN1	9423	chr17	0.792214	0.0276763
ENSG00000065325		GLP2R	9340	chr17	2.19369	0.00969387
ENSG00000065361		ERBB3	2065	chr12	0.644169	0.0146508
ENSG00000065371		ROPN1	54763	chr3	1.48222	0.00442703
ENSG00000065413		ANKRD44	91526	chr2	-0.465572	4.86627e-07
ENSG00000065457		ADAT1	23536	chr16	-0.365467	1.12607e-06
ENSG00000065518		NDUFB4	4710	chr3	-0.256122	0.00828651
ENSG00000065526		SPEN	23013	chr1	0.241093	0.00164646
ENSG00000065548		ZC3H15	55854	chr2	-0.277369	0.00265048
ENSG00000065609		SNAP91	9892	chr6	-0.547292	4.36129e-08
ENSG00000065618		COL17A1	1308	chr10	1.07257	0.00121929
ENSG00000065675		PRKCQ	5588	chr10	0.719092	0.0113423
ENSG00000065833		ME1	4199	chr6	0.364552	0.000946536
ENSG00000065911		MTHFD2	10797	chr2	0.266176	0.0487327
ENSG00000065970		FOXJ2	55810	chr12	0.23868	0.0115356
ENSG00000066117		SMARCD1	6602	chr12	-0.379376	4.91384e-08
ENSG00000066136		NFYC	4802	chr1	-0.20295	0.00464435
ENSG00000066248		NGEF	25791	chr2	0.677315	0.0321592
ENSG00000066279		ASPM	259266	chr1	-0.215027	0.00978122
ENSG00000066294		CD84	8832	chr1	0.758348	0.0182611
ENSG00000066379		POLR1H	30834	chr6	-0.36762	0.0274385
ENSG00000066427		ATXN3	4287	chr14	-0.338574	5.06562e-05
ENSG00000066455		GOLGA5	9950	chr14	-0.198225	0.0352746
ENSG00000066468		FGFR2	2263	chr10	0.657833	0.00739984
ENSG00000066557		LRRC40	55631	chr1	-0.306215	0.00138164
ENSG00000066583		ISOC1	51015	chr5	-0.812701	4.41614e-16
ENSG00000066651		TRMT11	60487	chr6	-0.328498	0.0115405
ENSG00000066654		THUMPD1	55623	chr16	-0.322702	8.90227e-05
ENSG00000066813		ACSM2B	348158	chr16	1.93895	0.00920711
ENSG00000066926		FECH	2235	chr18	0.173274	0.038958
ENSG00000067082		KLF6	1316	chr10	0.748286	1.87934e-11
ENSG00000067182		TNFRSF1A	7132	chr12	0.347321	0.000292395
ENSG00000067365		METTL22	79091	chr16	-0.250942	0.0302562
ENSG00000067533		RRP15	51018	chr1	-0.231526	0.00825937
ENSG00000067596		DHX8	1659	chr17	-0.229857	0.00186222
ENSG00000068001		HYAL2	8692	chr3	-0.325987	0.000264725
ENSG00000068024		HDAC4	9759	chr2	0.187168	0.0166544
ENSG00000068078		FGFR3	2261	chr4	0.540362	0.0198172
ENSG00000068097		HEATR6	63897	chr17	-0.433863	6.47116e-08
ENSG00000068120		COASY	80347	chr17	-0.386944	6.10676e-05
ENSG00000068137		PLEKHH3	79990	chr17	0.245985	0.0155874
ENSG00000068305		MEF2A	4205	chr15	-0.186243	0.0438939
ENSG00000068323		TFE3	7030	chrX	0.512077	2.01461e-06
ENSG00000068438		FTSJ1	24140	chrX	-0.266432	0.00904615
ENSG00000068650		ATP11A	23250	chr13	-0.18765	0.0169448
ENSG00000068654		POLR1A	25885	chr2	-0.210259	0.00225553
ENSG00000068745		IP6K2	51447	chr3	-0.329889	6.50597e-05
ENSG00000068784		SRBD1	55133	chr2	-0.288211	0.000101506
ENSG00000068885		IFT80	57560	chr3	-0.202608	0.0268078
ENSG00000068912		ERLEC1	27248	chr2	-0.217552	0.00403579
ENSG00000069011		PITX1	5307	chr5	1.4478	0.0428481
ENSG00000069122		ADGRF5	221395	chr6	2.38087	0.000939902
ENSG00000069188		SDK2	54549	chr17	1.22235	0.012422
ENSG00000069206		ADAM7	8756	chr8	2.45324	0.00167795
ENSG00000069248		NUP133	55746	chr1	-0.257755	0.0013962
ENSG00000069399		BCL3	602	chr19	-0.701316	9.39861e-09
ENSG00000069424		KCNAB2	8514	chr1	0.27943	0.00352427
ENSG00000069482		GAL	51083	chr11	-0.217292	0.0403581
ENSG00000069493		CLEC2D	29121	chr12	-0.366485	0.015457
ENSG00000069667		RORA	6095	chr15	-0.725846	1.80849e-08
ENSG00000069702		TGFBR3	7049	chr1	1.04244	0.00455339
ENSG00000069764		PLA2G10	8399	chr16	1.83646	0.00914677
ENSG00000069812		HES2	54626	chr1	2.01872	0.0112198
ENSG00000069943		PIGB	9488	chr15	-0.463609	0.000255817
ENSG00000069974		RAB27A	5873	chr15	-0.298075	0.00342951
ENSG00000070019		GUCY2C	2984	chr12	1.56155	0.013922
ENSG00000070061		ELP1	8518	chr9	-0.175144	0.0240491
ENSG00000070087		PFN2	5217	chr3	-0.224336	0.0121531
ENSG00000070182		SPTB	6710	chr14	0.502354	0.0204921
ENSG00000070193		FGF10	2255	chr5	2.1528	0.0149939
ENSG00000070404		FSTL3	10272	chr19	0.251139	0.0314831
ENSG00000070495		JMJD6	23210	chr17	0.721293	4.22488e-15
ENSG00000070601		FRMPD1	22844	chr9	1.04634	0.0469973
ENSG00000070610		GBA2	57704	chr9	-0.263445	0.000665543
ENSG00000070729		CNGB1	1258	chr16	2.36089	0.000203013
ENSG00000070778		PTPN21	11099	chr14	-0.220927	0.0385225
ENSG00000070808		CAMK2A	815	chr5	0.915215	0.0194327
ENSG00000070882		OSBPL3	26031	chr7	0.164556	0.0289003
ENSG00000070915		SLC12A3	6559	chr16	2.1182	0.00055761
ENSG00000070950		RAD18	56852	chr3	-0.247284	0.0236227
ENSG00000070961		ATP2B1	490	chr12	-0.249061	0.00398957
ENSG00000070985		TRPM5	29850	chr11	0.99045	0.0291878
ENSG00000071073		MGAT4A	11320	chr2	0.650918	3.92639e-07
ENSG00000071082		RPL31	6160	chr2	-0.235814	0.0180415
ENSG00000071205		ARHGAP10	79658	chr4	-0.456769	6.66941e-07
ENSG00000071243		ING3	54556	chr7	-0.370051	0.000843447
ENSG00000071282		LMCD1	29995	chr3	0.398892	6.23856e-05
ENSG00000071539		TRIP13	9319	chr5	-0.208798	0.0333128
ENSG00000071626		DAZAP1	26528	chr19	-0.20461	0.0112798
ENSG00000071794		HLTF	6596	chr3	-0.363218	8.35592e-05
ENSG00000071909		MYO3B	140469	chr2	1.65127	0.00203892
ENSG00000071994		PDCD2	5134	chr6	-0.146274	0.0251023
ENSG00000072071		ADGRL1	22859	chr19	0.186112	0.0400503
ENSG00000072133		RPS6KA6	27330	chrX	-0.245726	0.00437942
ENSG00000072182		ASIC4	55515	chr2	-0.536596	0.00507794
ENSG00000072422		RHOBTB1	9886	chr10	-0.338358	0.000189841
ENSG00000072694		FCGR2B	2213	chr1	1.66894	7.15973e-05
ENSG00000072756		TRNT1	51095	chr3	-0.26128	0.00774561
ENSG00000072818		ACAP1	9744	chr17	0.543966	5.75402e-05
ENSG00000072849		DERL2	51009	chr17	0.257862	0.00293681
ENSG00000072858		SIDT1	54847	chr3	1.53419	0.0012874
ENSG00000073146		MOV10L1	54456	chr22	-0.782936	0.0036217
ENSG00000073150		PANX2	56666	chr22	0.751627	6.05317e-07
ENSG00000073282		TP63	8626	chr3	1.43078	0.0181911
ENSG00000073350		LLGL2	3993	chr17	0.312389	0.00588923
ENSG00000073584		SMARCE1	6605	chr17	-0.253373	0.00125204
ENSG00000073712		FERMT2	10979	chr14	-1.06255	9.78931e-27
ENSG00000073734		ABCB11	8647	chr2	1.54892	0.0201195
ENSG00000073737		DHRS9	10170	chr2	1.68392	0.00473286
ENSG00000073861		TBX21	30009	chr17	1.49542	0.0013735
ENSG00000073910		FRY	10129	chr13	-0.646382	1.2477e-09
ENSG00000074201		CLNS1A	1207	chr11	-0.189976	0.0201139
ENSG00000074211		PPP2R2C	5522	chr4	0.723195	1.18683e-06
ENSG00000074319		TSG101	7251	chr11	-0.256907	0.00252761
ENSG00000074416		MGLL	11343	chr3	0.368033	0.0448621
ENSG00000074590		NUAK1	9891	chr12	-0.543652	0.000298345
ENSG00000074603		DPP8	54878	chr15	-0.337414	2.0897e-05
ENSG00000074657		ZNF532	55205	chr18	-0.227728	0.00480531
ENSG00000074706		IPCEF1	26034	chr6	1.04117	0.00124588
ENSG00000074755		ZZEF1	23140	chr17	-0.184195	0.0265474
ENSG00000074803		SLC12A1	6557	chr15	1.7513	1.59934e-07
ENSG00000074935		TUBE1	51175	chr6	-0.399708	0.00248356
ENSG00000074966		TXK	7294	chr4	0.53351	0.0427466
ENSG00000075035		WSCD2	9671	chr12	0.59775	0.000179755
ENSG00000075043		KCNQ2	3785	chr20	0.173637	0.00538104
ENSG00000075089		ACTR6	64431	chr12	-0.239132	0.0194492
ENSG00000075213		SEMA3A	10371	chr7	-0.488825	7.15833e-08
ENSG00000075223		SEMA3C	10512	chr7	-0.406678	4.94073e-07
ENSG00000075275		CELSR1	9620	chr22	0.214794	0.0405168
ENSG00000075292		ZNF638	27332	chr2	-0.314691	9.98235e-05
ENSG00000075303		SLC25A40	55972	chr7	-0.192397	0.0209879
ENSG00000075420		FNDC3B	64778	chr3	-0.161926	0.0477984
ENSG00000075426		FOSL2	2355	chr2	0.543279	0.000144233
ENSG00000075429		CACNG5	27091	chr17	0.652227	0.0151314
ENSG00000075651		PLD1	5337	chr3	-0.637568	3.31661e-09
ENSG00000075673		ATP12A	479	chr13	1.99896	0.00726735
ENSG00000075856		SART3	9733	chr12	-0.211465	0.00329809
ENSG00000075884		ARHGAP15	55843	chr2	0.924176	0.0111473
ENSG00000076003		MCM6	4175	chr2	-0.285358	0.0192186
ENSG00000076201		PTPN23	25930	chr3	-0.220003	0.000295866
ENSG00000076242		MLH1	4292	chr3	-0.281562	0.000160568
ENSG00000076248		UNG	7374	chr12	-0.276493	0.00133343
ENSG00000076356		PLXNA2	5362	chr1	0.498603	5.88003e-06
ENSG00000076604		TRAF4	9618	chr17	0.30474	0.00334206
ENSG00000076924		XAB2	56949	chr19	-0.439437	1.53312e-06
ENSG00000076928		ARHGEF1	9138	chr19	-0.328603	5.6631e-05
ENSG00000076984		MAP2K7	5609	chr19	-0.201068	0.0154191
ENSG00000077063		CTTNBP2	83992	chr7	1.71724	0.0474731
ENSG00000077097		TOP2B	7155	chr3	-0.249381	0.00022821
ENSG00000077152		UBE2T	29089	chr1	-0.406917	0.000285078
ENSG00000077232		DNAJC10	54431	chr2	-0.182069	0.0118124
ENSG00000077279		DCX	1641	chrX	-0.23912	0.010216
ENSG00000077348		EXOSC5	56915	chr19	-0.285662	0.0182338
ENSG00000077380		DYNC1I2	1781	chr2	-0.228937	0.00487112
ENSG00000077782		FGFR1	2260	chr8	0.232229	0.011961
ENSG00000077800		FKBP6	8468	chr7	1.51434	5.5827e-05
ENSG00000077935		SMC1B	27127	chr22	0.744745	0.0426241
ENSG00000077943		ITGA8	8516	chr10	1.3967	0.0441741
ENSG00000078053		AMPH	273	chr7	1.85175	0.00141365
ENSG00000078061		ARAF	369	chrX	-0.280949	0.0010499
ENSG00000078070		MCCC1	56922	chr3	-0.421956	0.000242858
ENSG00000078098		FAP	2191	chr2	-0.464745	2.98133e-07
ENSG00000078114		NEBL	10529	chr10	-0.45799	4.22358e-05
ENSG00000078124		ACER3	55331	chr11	0.226067	0.0212051
ENSG00000078142		PIK3C3	5289	chr18	-0.273742	0.00231478
ENSG00000078177		N4BP2	55728	chr4	-0.196593	0.0378728
ENSG00000078237		TIGAR	57103	chr12	0.547787	2.3204e-06
ENSG00000078246		TULP3	7289	chr12	0.284958	0.000318942
ENSG00000078269		SYNJ2	8871	chr6	0.497218	0.000113768
ENSG00000078295		ADCY2	108	chr5	1.75267	0.0287131
ENSG00000078304		PPP2R5C	5527	chr14	-0.253551	0.000472531
ENSG00000078328		RBFOX1	54715	chr16	1.87066	4.54383e-05
ENSG00000078399		HOXA9	3205	chr7	2.23864	0.00327711
ENSG00000078401		EDN1	1906	chr6	1.14953	0.0429506
ENSG00000078403		MLLT10	8028	chr10	-0.217299	0.010195
ENSG00000078589		P2RY10	27334	chrX	1.25022	0.0113472
ENSG00000078596		ITM2A	9452	chrX	1.13275	0.022865
ENSG00000078674		PCM1	5108	chr8	-0.28616	0.000119581
ENSG00000078699		CBFA2T2	9139	chr20	-0.539678	4.75035e-14
ENSG00000078804		TP53INP2	58476	chr20	0.208869	0.0211016
ENSG00000078898		BPIFB2	80341	chr20	2.88168	0.00129185
ENSG00000079101		CLUL1	27098	chr18	1.01697	0.0256176
ENSG00000079102		RUNX1T1	862	chr8	-0.499847	1.87804e-07
ENSG00000079134		THOC1	9984	chr18	-0.276075	0.0101189
ENSG00000079156		OSBPL6	114880	chr2	0.391598	0.0112084
ENSG00000079215		SLC1A3	6507	chr5	2.06617	0.0100387
ENSG00000079246		XRCC5	7520	chr2	-0.167582	0.0348637
ENSG00000079263		SP140	11262	chr2	0.950911	0.000205225
ENSG00000079393		DUSP13	51207	chr10	1.73648	0.0464541
ENSG00000079616		KIF22	3835	chr16	-0.241483	0.00753586
ENSG00000079689		SCGN	10590	chr6	2.86176	0.00363142
ENSG00000079785		DDX1	1653	chr2	-0.197671	0.000709662
ENSG00000079819		EPB41L2	2037	chr6	0.665414	0.0358652
ENSG00000079841		RIMS1	22999	chr6	-0.898455	1.64693e-14
ENSG00000079931		MOXD1	26002	chr6	-0.21512	0.00888819
ENSG00000079950		STX7	8417	chr6	-0.369643	0.00017184
ENSG00000080007		DDX43	55510	chr6	2.28226	0.00199223
ENSG00000080031		PTPRH	5794	chr19	0.653412	0.000407838
ENSG00000080224		EPHA6	285220	chr3	1.13085	0.00608375
ENSG00000080293		SCTR	6344	chr2	1.85913	0.00649149
ENSG00000080345		RIF1	55183	chr2	-0.219471	0.00271221
ENSG00000080493		SLC4A4	8671	chr4	1.67552	0.00595769
ENSG00000080503		SMARCA2	6595	chr9	0.183845	0.0267253
ENSG00000080561		MID2	11043	chrX	1.6487	0.000798927
ENSG00000080573		COL5A3	50509	chr19	1.38106	0.00340893
ENSG00000080608		PUM3	9933	chr9	-0.445224	1.17552e-05
ENSG00000080644		CHRNA3	1136	chr15	-0.282091	0.0099685
ENSG00000080709		KCNN2	3781	chr5	2.14342	0.00365013
ENSG00000080824		HSP90AA1	3320	chr14	1.42411	1.15129e-08
ENSG00000080854		IGSF9B	22997	chr11	0.304215	0.00066517
ENSG00000080910		CFHR2	3080	chr1	2.86953	0.00463826
ENSG00000080986		NDC80	10403	chr18	-0.228814	0.0166944
ENSG00000081014		AP4E1	23431	chr15	-0.182752	0.0494658
ENSG00000081051		AFP	174	chr4	3.1836	0.000541447
ENSG00000081052		COL4A4	1286	chr2	1.06625	0.0066847
ENSG00000081059		TCF7	6932	chr5	0.317912	0.000149403
ENSG00000081138		CDH7	1005	chr18	1.58576	0.0115819
ENSG00000081177		EXD2	55218	chr14	-0.229862	0.0105406
ENSG00000081189		MEF2C	4208	chr5	-0.443506	3.76091e-05
ENSG00000081248		CACNA1S	779	chr1	2.03795	0.000845912
ENSG00000081277		PKP1	5317	chr1	1.84358	0.00942944
ENSG00000081479		LRP2	4036	chr2	2.09672	0.00187525
ENSG00000081721		DUSP12	11266	chr1	-0.329869	0.0286985
ENSG00000081791		DELE1	9812	chr5	-0.363653	9.89439e-07
ENSG00000081800		SLC13A1	6561	chr7	2.10486	0.00259429
ENSG00000081803		CADPS2	93664	chr7	1.25614	0.0377449
ENSG00000081913		PHLPP1	23239	chr18	0.423467	0.00106866
ENSG00000082014		SMARCD3	6604	chr7	0.155852	0.0421291
ENSG00000082175		PGR	5241	chr11	1.95556	0.00131759
ENSG00000082212		ME2	4200	chr18	0.156866	0.0410196
ENSG00000082438		COBLL1	22837	chr2	-0.270328	0.00465745
ENSG00000082482		KCNK2	3776	chr1	-0.597528	0.0198408
ENSG00000082497		SERTAD4	56256	chr1	-0.945281	2.49723e-15
ENSG00000082516		GEMIN5	25929	chr5	-0.270309	0.00448991
ENSG00000082556		OPRK1	4986	chr8	2.07875	0.00965533
ENSG00000082684		SEMA5B	54437	chr3	0.634979	0.00618787
ENSG00000082996		RNF13	11342	chr3	-0.255343	0.00342868
ENSG00000083067		TRPM3	80036	chr9	1.29539	0.00627409
ENSG00000083093		PALB2	79728	chr16	-0.244742	0.00447054
ENSG00000083097		DOP1A	23033	chr6	-0.210405	0.0107089
ENSG00000083099		LYRM2	57226	chr6	-0.276463	0.000742282
ENSG00000083307		GRHL2	79977	chr8	0.991024	0.0467556
ENSG00000083312		TNPO1	3842	chr5	-0.325115	3.17236e-05
ENSG00000083520		DIS3	22894	chr13	-0.243	0.000553227
ENSG00000083535		PIBF1	10464	chr13	-0.381167	0.000320254
ENSG00000083635		NUFIP1	26747	chr13	-0.263726	0.0176128
ENSG00000083720		OXCT1	5019	chr5	-0.234617	0.0175291
ENSG00000083782		EPYC	1833	chr12	2.10727	0.0294216
ENSG00000083844		ZNF264	9422	chr19	0.18507	0.0367093
ENSG00000083845		RPS5	6193	chr19	-0.150714	0.0390049
ENSG00000084090		STARD7	56910	chr2	-0.189086	0.040699
ENSG00000084112		SSH1	54434	chr12	0.188063	0.0381501
ENSG00000084674		APOB	338	chr2	1.62502	0.00101893
ENSG00000084693		AGBL5	60509	chr2	-0.149264	0.0200511
ENSG00000084710		EFR3B	22979	chr2	0.170099	0.0415722
ENSG00000084734		GCKR	2646	chr2	1.57002	0.000518259
ENSG00000084774		CAD	790	chr2	-0.358203	1.86835e-08
ENSG00000085185		BCORL1	63035	chrX	0.36984	1.03885e-05
ENSG00000085274		MYNN	55892	chr3	-0.265127	0.0105252
ENSG00000085276		MECOM	2122	chr3	-1.27775	5.45634e-24
ENSG00000085365		SCAMP1	9522	chr5	-0.205923	0.0174703
ENSG00000085415		SEH1L	81929	chr18	-0.196629	0.0182306
ENSG00000085491		SLC25A24	29957	chr1	-0.26926	0.00955653
ENSG00000085514		PILRA	29992	chr7	0.38674	0.0383906
ENSG00000085552		IGSF9	57549	chr1	-0.375439	0.00091235
ENSG00000085644		ZNF213	7760	chr16	0.163323	0.035122
ENSG00000085733		CTTN	2017	chr11	-0.20397	0.00810491
ENSG00000085760		MTIF2	4528	chr2	-0.19204	0.0432203
ENSG00000085788		DDHD2	23259	chr8	-0.258808	0.000720574
ENSG00000085831		TTC39A	22996	chr1	0.395424	0.0189054
ENSG00000085872		CHERP	10523	chr19	-0.201669	0.0134167
ENSG00000086061		DNAJA1	3301	chr9	1.06149	2.12775e-20
ENSG00000086189		DIMT1	27292	chr5	-0.204812	0.0186894
ENSG00000086200		IPO11	51194	chr5	-0.255721	0.00614808
ENSG00000086300		SNX10	29887	chr7	-0.428137	0.000167444
ENSG00000086475		SEPHS1	22929	chr10	-0.280311	0.000603891
ENSG00000086548		CEACAM6	4680	chr19	1.51977	0.0140083
ENSG00000086570		FAT2	2196	chr5	1.0751	0.00563252
ENSG00000086619		ERO1B	56605	chr1	0.381393	0.000960877
ENSG00000086717		PPEF1	5475	chrX	-0.643739	1.38062e-06
ENSG00000086848		ALG9	79796	chr11	-0.218585	0.00678983
ENSG00000086967		MYBPC2	4606	chr19	1.91039	0.00125647
ENSG00000087074		PPP1R15A	23645	chr19	0.654295	4.54707e-05
ENSG00000087085		ACHE	43	chr7	1.19652	6.27959e-08
ENSG00000087086		FTL	2512	chr19	0.458482	0.00750486
ENSG00000087152		ATXN7L3	56970	chr17	0.270724	0.00813414
ENSG00000087157		PGS1	9489	chr17	-0.192956	0.0211788
ENSG00000087245		MMP2	4313	chr16	-0.168692	0.0355441
ENSG00000087253		LPCAT2	54947	chr16	-0.222845	0.0104973
ENSG00000087266		SH3BP2	6452	chr4	0.231852	0.00184201
ENSG00000087338		GMCL1	64395	chr2	-0.26365	0.00316363
ENSG00000087460		GNAS	2778	chr20	-0.16772	0.033203
ENSG00000087494		PTHLH	5744	chr12	-0.385134	0.018264
ENSG00000087510		TFAP2C	7022	chr20	3.26584	5.93855e-05
ENSG00000087586		AURKA	6790	chr20	-0.255442	0.0483296
ENSG00000087903		RFX2	5990	chr19	0.328574	0.00641395
ENSG00000088002		SULT2B1	6820	chr19	1.75627	0.0103942
ENSG00000088205		DDX18	8886	chr2	-0.499408	7.75639e-12
ENSG00000088356		PDRG1	81572	chr20	0.311128	0.0438581
ENSG00000088386		SLC15A1	6564	chr13	1.88808	0.0263666
ENSG00000088387		DOCK9	23348	chr13	-0.172897	0.0303969
ENSG00000088451		TGDS	23483	chr13	-0.711166	2.57614e-09
ENSG00000088538		DOCK3	1795	chr3	0.940139	8.38583e-05
ENSG00000088543		C3orf18	51161	chr3	-0.19442	0.0373958
ENSG00000088682		COQ9	57017	chr16	-0.306169	0.000220313
ENSG00000088726		TMEM40	55287	chr3	2.81199	0.000126085
ENSG00000088756		ARHGAP28	79822	chr18	-0.433238	5.10053e-05
ENSG00000088766		CRLS1	54675	chr20	-0.21671	0.0398736
ENSG00000088827		SIGLEC1	6614	chr20	1.58471	0.00250529
ENSG00000088836		SLC4A11	83959	chr20	0.340128	0.0219792
ENSG00000088882		CPXM1	56265	chr20	-0.248374	0.000919208
ENSG00000088899		LZTS3	9762	chr20	0.225706	0.0178708
ENSG00000088930		XRN2	22803	chr20	-0.434562	5.325e-08
ENSG00000088970		KIZ	55857	chr20	-0.231593	0.0483712
ENSG00000088986		DYNLL1	8655	chr12	0.220028	0.0111013
ENSG00000088992		TESC	54997	chr12	1.66	0.0116101
ENSG00000089006		SNX5	27131	chr20	-0.219671	0.0259406
ENSG00000089041		P2RX7	5027	chr12	-0.315845	0.0299243
ENSG00000089053		ANAPC5	51433	chr12	-0.301385	0.000493648
ENSG00000089057		SLC23A2	9962	chr20	-0.22041	0.00835905
ENSG00000089063		TMEM230	29058	chr20	-0.210317	0.0115233
ENSG00000089101		CFAP61	26074	chr20	1.86213	0.00011818
ENSG00000089116		LHX5	64211	chr12	2.03861	0.0123995
ENSG00000089154		GCN1	10985	chr12	-0.190701	0.00457457
ENSG00000089169		RPH3A	22895	chr12	-0.645494	4.46322e-06
ENSG00000089195		TRMT6	51605	chr20	-0.555625	1.95572e-06
ENSG00000089199		CHGB	1114	chr20	-0.683054	1.45733e-12
ENSG00000089225		TBX5	6910	chr12	1.45905	0.0432374
ENSG00000089335		ZNF302	55900	chr19	-0.18377	0.0446944
ENSG00000089351		GRAMD1A	57655	chr19	-0.137179	0.0256566
ENSG00000089356		FXYD3	5349	chr19	1.87848	0.0214341
ENSG00000089486		CDIP1	29965	chr16	0.295547	0.00801657
ENSG00000089682		RBM41	55285	chrX	-0.456355	2.63524e-05
ENSG00000089692		LAG3	3902	chr12	1.29745	4.95113e-13
ENSG00000089723		OTUB2	78990	chr14	0.330932	0.00175497
ENSG00000089775		ZBTB25	7597	chr14	-0.335441	0.000233016
ENSG00000089818		NECAP1	25977	chr12	-0.242025	0.00303965
ENSG00000089902		RCOR1	23186	chr14	0.231723	0.0121557
ENSG00000090238		YPEL3	83719	chr16	-0.216693	0.00363956
ENSG00000090273		NUDC	10726	chr1	0.263552	0.0100896
ENSG00000090376		IRAK3	11213	chr12	0.560879	0.0397821
ENSG00000090402		SI	6476	chr3	2.43779	0.00144509
ENSG00000090447		TFAP4	7023	chr16	-0.226014	0.0411179
ENSG00000090487		SPG21	51324	chr15	-0.204472	0.0100929
ENSG00000090520		DNAJB11	51726	chr3	0.422914	1.71077e-05
ENSG00000090539		CHRD	8646	chr3	1.15938	0.0147193
ENSG00000090659		CD209	30835	chr19	1.86844	0.00713607
ENSG00000090686		USP48	84196	chr1	-0.143698	0.0409838
ENSG00000090776		EFNB1	1947	chrX	0.577607	3.5062e-06
ENSG00000090857		PDPR	55066	chr16	-0.198524	0.00897258
ENSG00000090861		AARS1	16	chr16	0.27556	0.0305324
ENSG00000090975		PITPNM2	57605	chr12	0.472822	4.45995e-05
ENSG00000090989		EXOC1	55763	chr4	-0.382061	9.28961e-07
ENSG00000091010		POU4F3	5459	chr5	1.5992	0.0257349
ENSG00000091039		OSBPL8	114882	chr12	-0.284787	0.00139976
ENSG00000091127		PUS7	54517	chr7	-0.177815	0.0361079
ENSG00000091128		LAMB4	22798	chr7	0.740134	0.0154678
ENSG00000091136		LAMB1	3912	chr7	-0.18252	0.00221451
ENSG00000091137		SLC26A4	5172	chr7	1.53998	0.00256344
ENSG00000091138		SLC26A3	1811	chr7	1.1882	0.0111814
ENSG00000091140		DLD	1738	chr7	-0.349453	3.35162e-05
ENSG00000091157		WDR7	23335	chr18	-0.157047	0.0467972
ENSG00000091262		ABCC6	368	chr16	0.830311	0.000115019
ENSG00000091428		RAPGEF4	11069	chr2	-0.398507	7.62816e-05
ENSG00000091513		TF	7018	chr3	1.61325	0.000511701
ENSG00000091656		ZFHX4	79776	chr8	-0.548571	3.47353e-06
ENSG00000091664		SLC17A6	57084	chr11	1.76091	0.0462147
ENSG00000091732		ZC3HC1	51530	chr7	-0.203557	0.0406575
ENSG00000092009		CMA1	1215	chr14	1.26123	0.0168512
ENSG00000092054		MYH7	4625	chr14	1.25479	0.013977
ENSG00000092096		SLC22A17	51310	chr14	0.244425	0.000469756
ENSG00000092201		SUPT16H	11198	chr14	-0.160384	0.0344464
ENSG00000092330		TINF2	26277	chr14	-0.253211	0.000500951
ENSG00000092445		TYRO3	7301	chr15	0.231312	0.0331174
ENSG00000092820		EZR	7430	chr6	0.231137	0.018298
ENSG00000092871		RFFL	117584	chr17	-0.26524	0.00611348
ENSG00000092969		TGFB2	7042	chr1	-0.58025	2.46795e-05
ENSG00000092978		GPATCH2	55105	chr1	0.15605	0.0348595
ENSG00000093072		ADA2	51816	chr22	0.462485	0.0277128
ENSG00000093183		SEC22C	9117	chr3	-0.163234	0.0472795
ENSG00000094661		OR1I1	126370	chr19	1.54472	0.0385695
ENSG00000094755		GABRP	2568	chr5	1.05177	0.0461198
ENSG00000094796		KRT31	3881	chr17	2.51495	0.0427698
ENSG00000094914		AAAS	8086	chr12	-0.459554	7.12801e-09
ENSG00000094963		FMO2	2327	chr1	2.10622	0.00268358
ENSG00000095002		MSH2	4436	chr2	-0.193197	0.0113888
ENSG00000095015		MAP3K1	4214	chr5	-0.265154	0.000128449
ENSG00000095059		DHPS	1725	chr19	-0.209792	0.00834249
ENSG00000095110		NXPE1	120400	chr11	1.82357	0.00296234
ENSG00000095261		PSMD5	5711	chr9	-0.289138	0.00148885
ENSG00000095303		PTGS1	5742	chr9	0.38862	0.0170995
ENSG00000095383		TBC1D2	55357	chr9	-0.351752	0.0352111
ENSG00000095397		WHRN	25861	chr9	0.291257	0.0347794
ENSG00000095585		BLNK	29760	chr10	0.88558	0.0141135
ENSG00000095587		TLL2	7093	chr10	0.859403	0.00799482
ENSG00000095627		TDRD1	56165	chr10	2.02564	0.00395859
ENSG00000095637		SORBS1	10580	chr10	0.489193	3.3649e-07
ENSG00000095713		CRTAC1	55118	chr10	0.923213	0.00167658
ENSG00000095739		BAMBI	25805	chr10	1.32092	2.04392e-10
ENSG00000095752		IL11	3589	chr19	0.792192	0.0127988
ENSG00000095951		HIVEP1	3096	chr6	0.341181	2.1113e-05
ENSG00000096070		BRPF3	27154	chr6	0.173938	0.021124
ENSG00000096088		PGC	5225	chr6	1.65168	0.0187071
ENSG00000096092		TMEM14A	28978	chr6	-0.355246	0.0133947
ENSG00000096264		NCR2	9436	chr6	3.10393	0.00693948
ENSG00000096384		HSP90AB1	3326	chr6	0.474103	3.40401e-05
ENSG00000096401		CDC5L	988	chr6	-0.208626	0.00822155
ENSG00000096696		DSP	1832	chr6	2.29985	0.000155642
ENSG00000096717		SIRT1	23411	chr10	0.21224	0.0113475
ENSG00000096746		HNRNPH3	3189	chr10	-0.265864	0.000851193
ENSG00000096996		IL12RB1	3594	chr19	1.18327	0.00628952
ENSG00000097046		CDC7	8317	chr1	-0.324199	0.045412
ENSG00000097096		SYDE2	84144	chr1	2.21997	0.00309637
ENSG00000099139		PCSK5	5125	chr9	2.10134	0.000327846
ENSG00000099622		CIRBP	1153	chr19	-0.189185	0.00962329
ENSG00000099625		CBARP	255057	chr19	0.369907	0.000526772
ENSG00000099783		HNRNPM	4670	chr19	-0.163374	0.0337092
ENSG00000099814		CEP170B	283638	chr14	0.289237	0.00356192
ENSG00000099821		POLRMT	5442	chr19	-0.261555	0.00484346
ENSG00000099864		PALM	5064	chr19	0.288438	0.00906667
ENSG00000099875		MKNK2	2872	chr19	0.574018	6.88853e-09
ENSG00000099889		ARVCF	421	chr22	-0.545347	5.74149e-08
ENSG00000099904		ZDHHC8	29801	chr22	-0.156033	0.0424779
ENSG00000099917		MED15	51586	chr22	-0.154391	0.0234302
ENSG00000099953		MMP11	4320	chr22	0.254344	0.0125819
ENSG00000099954		CECR2	27443	chr22	2.08765	0.0192046
ENSG00000099985		OSM	5008	chr22	1.17801	0.0284233
ENSG00000099991		CABIN1	23523	chr22	-0.221264	0.00133734
ENSG00000099995		SF3A1	10291	chr22	-0.250099	0.00361305
ENSG00000100003		SEC14L2	23541	chr22	0.261411	0.0288392
ENSG00000100023		PPIL2	23759	chr22	-0.252999	0.000389858
ENSG00000100029		PES1	23481	chr22	-0.405267	1.16744e-06
ENSG00000100033		PRODH	5625	chr22	1.5162	0.0143444
ENSG00000100038		TOP3B	8940	chr22	-0.438916	0.000651615
ENSG00000100053		CRYBB3	1417	chr22	1.23498	0.0384024
ENSG00000100055		CYTH4	27128	chr22	0.520356	0.0345613
ENSG00000100060		MFNG	4242	chr22	0.699488	0.0317083
ENSG00000100077		GRK3	157	chr22	-0.683836	6.02988e-16
ENSG00000100079		LGALS2	3957	chr22	0.785403	0.0237141
ENSG00000100099		HPS4	89781	chr22	-0.213279	0.0347955
ENSG00000100105		PATZ1	23598	chr22	-0.470294	3.70382e-09
ENSG00000100106		TRIOBP	11078	chr22	0.200029	0.00658477
ENSG00000100142		POLR2F	5435	chr22	-0.290377	0.0262299
ENSG00000100151		PICK1	9463	chr22	-0.348098	0.0312828
ENSG00000100170		SLC5A1	6523	chr22	1.86216	0.0026989
ENSG00000100201		DDX17	10521	chr22	-0.188053	0.0126163
ENSG00000100219		XBP1	7494	chr22	0.680553	1.11282e-08
ENSG00000100234		TIMP3	7078	chr22	1.22648	1.14356e-14
ENSG00000100281		HMGXB4	10042	chr22	-0.198514	0.0207056
ENSG00000100288		CHKB	1120	chr22	-0.29231	0.00869118
ENSG00000100292		HMOX1	3162	chr22	5.64469	5.65653e-36
ENSG00000100296		THOC5	8563	chr22	-0.145521	0.0207104
ENSG00000100297		MCM5	4174	chr22	-0.163402	0.0348949
ENSG00000100302		RASD2	23551	chr22	0.606025	0.0164916
ENSG00000100325		ASCC2	84164	chr22	-0.199507	0.00701385
ENSG00000100341		PNPLA5	150379	chr22	3.59082	0.0175642
ENSG00000100342		APOL1	8542	chr22	0.743944	0.0312378
ENSG00000100346		CACNA1I	8911	chr22	1.34948	0.00429725
ENSG00000100353		EIF3D	8664	chr22	-0.25086	0.000957517
ENSG00000100373		UPK3A	7380	chr22	1.98427	0.0283233
ENSG00000100385		IL2RB	3560	chr22	0.511695	0.0283663
ENSG00000100425		BRD1	23774	chr22	0.195748	0.0201418
ENSG00000100427		MLC1	23209	chr22	1.54101	0.00582747
ENSG00000100439		ABHD4	63874	chr14	0.518633	1.75138e-07
ENSG00000100450		GZMH	2999	chr14	1.05063	0.0347062
ENSG00000100461		RBM23	55147	chr14	0.186766	0.013651
ENSG00000100473		COCH	1690	chr14	-0.268637	0.0256877
ENSG00000100504		PYGL	5836	chr14	-0.228368	0.0207941
ENSG00000100505		TRIM9	114088	chr14	-0.446235	2.28006e-05
ENSG00000100522		GNPNAT1	64841	chr14	-0.284307	0.00174403
ENSG00000100565		LRRC74A	145497	chr14	2.39303	0.00270326
ENSG00000100575		TIMM9	26520	chr14	-0.295936	0.0326001
ENSG00000100591		AHSA1	10598	chr14	0.400802	0.000845033
ENSG00000100593		ISM2	145501	chr14	1.54409	0.0270132
ENSG00000100599		RIN3	79890	chr14	-0.249005	0.0214953
ENSG00000100604		CHGA	1113	chr14	-0.561513	0.000792141
ENSG00000100605		ITPK1	3705	chr14	0.254931	0.00244867
ENSG00000100614		PPM1A	5494	chr14	-0.238339	0.00785326
ENSG00000100629		CEP128	145508	chr14	0.273334	0.035858
ENSG00000100632		ERH	2079	chr14	-0.235037	0.0226537
ENSG00000100664		EIF5	1983	chr14	0.459816	1.28027e-06
ENSG00000100678		SLC8A3	6547	chr14	0.676297	1.87861e-08
ENSG00000100697		DICER1	23405	chr14	-0.372344	0.000105648
ENSG00000100714		MTHFD1	4522	chr14	-0.262794	0.000239287
ENSG00000100721		TCL1A	8115	chr14	2.00902	0.00898211
ENSG00000100722		ZC3H14	79882	chr14	-0.344678	0.00018781
ENSG00000100731		PCNX1	22990	chr14	0.172825	0.0154862
ENSG00000100739		BDKRB1	623	chr14	-1.55648	2.11286e-13
ENSG00000100814		CCNB1IP1	57820	chr14	-0.296981	0.000223856
ENSG00000100823		APEX1	328	chr14	-0.259965	0.000700887
ENSG00000100842		EFS	10278	chr14	0.218638	0.0300292
ENSG00000100884		CPNE6	9362	chr14	1.58632	0.0100352
ENSG00000100890		PRORP	9692	chr14	-0.337884	0.00150885
ENSG00000100906		NFKBIA	4792	chr14	-0.719974	2.19492e-14
ENSG00000100916		BRMS1L	84312	chr14	-0.499319	0.000279958
ENSG00000100918		REC8	9985	chr14	-0.296126	4.93236e-05
ENSG00000100938		GMPR2	51292	chr14	-0.248163	0.00155223
ENSG00000100968		NFATC4	4776	chr14	-0.229292	0.0266194
ENSG00000100982		PCIF1	63935	chr20	-0.34173	0.00057508
ENSG00000101017		CD40	958	chr20	1.59714	0.00419607
ENSG00000101040		ZMYND8	23613	chr20	-0.259998	0.0018816
ENSG00000101076		HNF4A	3172	chr20	1.4353	0.0172615
ENSG00000101098		RIMS4	140730	chr20	0.290664	0.0106291
ENSG00000101104		PABPC1L	80336	chr20	-0.594803	0.00480353
ENSG00000101109		STK4	6789	chr20	-0.269592	0.00183885
ENSG00000101126		ADNP	23394	chr20	-0.207464	0.00465203
ENSG00000101158		NELFCD	51497	chr20	-0.241448	0.00304402
ENSG00000101160		CTSZ	1522	chr20	-0.170016	0.0184117
ENSG00000101166		PRELID3B	51012	chr20	-0.212226	0.0162363
ENSG00000101187		SLCO4A1	28231	chr20	0.403855	0.0129224
ENSG00000101188		NTSR1	4923	chr20	0.720774	0.00263885
ENSG00000101194		SLC17A9	63910	chr20	1.07816	0.0397568
ENSG00000101198		NKAIN4	128414	chr20	2.27966	0.00588241
ENSG00000101203		COL20A1	57642	chr20	1.72155	0.000538279
ENSG00000101204		CHRNA4	1137	chr20	1.69028	0.0317728
ENSG00000101246		ARFRP1	10139	chr20	-0.306892	0.0150866
ENSG00000101276		SLC52A3	113278	chr20	1.66319	0.00967137
ENSG00000101280		ANGPT4	51378	chr20	1.36736	0.0275369
ENSG00000101292		PROKR2	128674	chr20	-3.47901	2.06413e-44
ENSG00000101298		SNPH	9751	chr20	0.287539	0.00977077
ENSG00000101307		SIRPB1	10326	chr20	0.741282	0.0034515
ENSG00000101310		SEC23B	10483	chr20	-0.206343	0.0149784
ENSG00000101343		CRNKL1	51340	chr20	-0.294885	0.000228757
ENSG00000101350		KIF3B	9371	chr20	-0.170234	0.0399985
ENSG00000101365		IDH3B	3420	chr20	-0.235167	0.00208583
ENSG00000101391		CDK5RAP1	51654	chr20	-0.367417	0.00453122
ENSG00000101407		TTI1	9675	chr20	-0.291757	0.000211549
ENSG00000101417		PXMP4	11264	chr20	-0.29535	0.00288077
ENSG00000101425		BPI	671	chr20	1.00613	0.0269346
ENSG00000101439		CST3	1471	chr20	-0.176787	0.0412671
ENSG00000101445		PPP1R16B	26051	chr20	0.57544	2.02558e-11
ENSG00000101447		FAM83D	81610	chr20	0.567897	2.87348e-05
ENSG00000101448		EPPIN	57119	chr20	2.14394	0.00767003
ENSG00000101452		DHX35	60625	chr20	-0.405929	0.000558345
ENSG00000101544		ADNP2	22850	chr18	-0.226079	0.00253354
ENSG00000101577		LPIN2	9663	chr18	0.3822	0.000149127
ENSG00000101638		ST8SIA5	29906	chr18	1.41394	0.000539737
ENSG00000101639		CEP192	55125	chr18	-0.152696	0.0485904
ENSG00000101665		SMAD7	4092	chr18	0.547824	0.000611659
ENSG00000101695		RNF125	54941	chr18	0.918662	0.0214991
ENSG00000101782		RIOK3	8780	chr18	-0.243697	0.00453287
ENSG00000101825		MXRA5	25878	chrX	-0.380187	0.000914076
ENSG00000101842		VSIG1	340547	chrX	1.59993	0.0357175
ENSG00000101850		GPR143	4935	chrX	1.83296	0.00824002
ENSG00000101868		POLA1	5422	chrX	-0.183388	0.0384344
ENSG00000101890		GUCY2F	2986	chrX	2.73883	0.0010775
ENSG00000101901		ALG13	79868	chrX	-0.398989	0.00137435
ENSG00000101911		PRPS2	5634	chrX	-0.274513	0.0398893
ENSG00000101916		TLR8	51311	chrX	0.692261	0.0379132
ENSG00000101940		WDR13	64743	chrX	-0.177966	0.022132
ENSG00000101958		GLRA2	2742	chrX	2.79457	0.00656002
ENSG00000101966		XIAP	331	chrX	-0.205612	0.0210914
ENSG00000101972		STAG2	10735	chrX	-0.153206	0.0108391
ENSG00000101974		ATP11C	286410	chrX	-0.163955	0.0492421
ENSG00000101977		MCF2	4168	chrX	1.34625	0.0253701
ENSG00000102003		SYP	6855	chrX	0.264308	0.019605
ENSG00000102010		BMX	660	chrX	1.18693	0.0273618
ENSG00000102038		SMARCA1	6594	chrX	-0.223826	0.00272859
ENSG00000102054		RBBP7	5931	chrX	-0.194136	0.0212863
ENSG00000102076		OPN1LW	5956	chrX	3.30089	0.00537368
ENSG00000102096		PIM2	11040	chrX	0.566708	7.82518e-07
ENSG00000102125		TAFAZZIN	6901	chrX	-0.382799	0.000708231
ENSG00000102174		PHEX	5251	chrX	0.970299	0.026771
ENSG00000102195		GPR50	9248	chrX	2.1839	0.0334552
ENSG00000102243		VGLL1	51442	chrX	2.31439	0.041168
ENSG00000102287		GABRE	2564	chrX	1.17387	0.00126396
ENSG00000102313		ITIH6	347365	chrX	1.70843	0.0138408
ENSG00000102349		KLF8	11279	chrX	1.04934	0.00299559
ENSG00000102445		RUBCNL	80183	chr13	0.829617	0.0349143
ENSG00000102466		FGF14	2259	chr13	-0.321312	0.0234658
ENSG00000102471		NDFIP2	54602	chr13	-0.236751	0.00290543
ENSG00000102524		TNFSF13B	10673	chr13	1.00188	0.000153306
ENSG00000102547		CAB39L	81617	chr13	0.616447	0.000345141
ENSG00000102554		KLF5	688	chr13	0.482784	0.00623883
ENSG00000102580		DNAJC3	5611	chr13	0.257457	0.027876
ENSG00000102595		UGGT2	55757	chr13	-0.262548	0.0124445
ENSG00000102606		ARHGEF7	8874	chr13	-0.152115	0.0476344
ENSG00000102678		FGF9	2254	chr13	1.64632	0.0231425
ENSG00000102699		PARP4	143	chr13	-0.246635	0.000896523
ENSG00000102755		FLT1	2321	chr13	1.46606	0.00971399
ENSG00000102760		RGCC	28984	chr13	1.46019	0.0266396
ENSG00000102802		MEDAG	84935	chr13	2.80153	0.0234783
ENSG00000102893		PHKB	5257	chr16	-0.205965	0.00915629
ENSG00000102900		NUP93	9688	chr16	-0.175379	0.0312174
ENSG00000102935		ZNF423	23090	chr16	0.372766	3.02632e-05
ENSG00000102962		CCL22	6367	chr16	2.16322	0.0251876
ENSG00000102974		CTCF	10664	chr16	-0.252668	0.000302057
ENSG00000102996		MMP15	4324	chr16	0.385002	0.00436849
ENSG00000103034		NDRG4	65009	chr16	0.181282	0.00950275
ENSG00000103035		PSMD7	5713	chr16	-0.219549	0.00936949
ENSG00000103051		COG4	25839	chr16	-0.203611	0.00373399
ENSG00000103067		ESRP2	80004	chr16	0.645809	0.0240391
ENSG00000103089		FA2H	79152	chr16	3.37904	8.5295e-06
ENSG00000103091		WDR59	79726	chr16	-0.179958	0.0344972
ENSG00000103126		AXIN1	8312	chr16	0.208035	0.0194955
ENSG00000103145		HCFC1R1	54985	chr16	-0.273366	0.0152976
ENSG00000103154		NECAB2	54550	chr16	1.38164	0.00219435
ENSG00000103168		TAF1C	9013	chr16	-0.194667	0.0401984
ENSG00000103175		WFDC1	58189	chr16	1.87753	0.000577435
ENSG00000103184		SEC14L5	9717	chr16	1.11535	0.0184222
ENSG00000103222		ABCC1	4363	chr16	0.147102	0.0292861
ENSG00000103257		SLC7A5	8140	chr16	0.621687	0.0215699
ENSG00000103275		UBE2I	7329	chr16	-0.162704	0.0202418
ENSG00000103310		ZP2	7783	chr16	2.11233	0.00705285
ENSG00000103313		MEFV	4210	chr16	0.636829	0.0177368
ENSG00000103319		EEF2K	29904	chr16	-0.236227	0.00378846
ENSG00000103355		PRSS33	260429	chr16	1.29563	0.0131437
ENSG00000103365		GGA2	23062	chr16	0.169974	0.0107411
ENSG00000103429		BFAR	51283	chr16	-0.193288	0.0381298
ENSG00000103460		TOX3	27324	chr16	1.99454	0.013709
ENSG00000103479		RBL2	5934	chr16	-0.157178	0.0321777
ENSG00000103485		QPRT	23475	chr16	-0.120704	0.0324519
ENSG00000103489		XYLT1	64131	chr16	0.221058	0.0090521
ENSG00000103494		RPGRIP1L	23322	chr16	-0.27771	0.00551861
ENSG00000103510		KAT8	84148	chr16	-0.264383	0.00260325
ENSG00000103534		TMC5	79838	chr16	0.626949	0.034915
ENSG00000103544		VPS35L	57020	chr16	-0.172095	0.0107387
ENSG00000103546		SLC6A2	6530	chr16	-1.15066	1.07311e-34
ENSG00000103550		KNOP1	400506	chr16	-0.159767	0.0482163
ENSG00000103647		CORO2B	10391	chr15	0.609463	0.00268244
ENSG00000103707		MTFMT	123263	chr15	0.279493	0.0310889
ENSG00000103710		RASL12	51285	chr15	1.58912	0.0354407
ENSG00000103740		ACSBG1	23205	chr15	0.31059	0.00720159
ENSG00000103932		RPAP1	26015	chr15	-0.350604	1.34605e-06
ENSG00000103942		HOMER2	9455	chr15	-0.229816	0.0235289
ENSG00000103995		CEP152	22995	chr15	-0.239935	0.0414303
ENSG00000104047		DTWD1	56986	chr15	-0.609514	3.10482e-08
ENSG00000104055		TGM5	9333	chr15	2.05213	0.0151082
ENSG00000104059		ENTREP2	23359	chr15	1.00279	0.0266733
ENSG00000104064		GABPB1	2553	chr15	0.908678	4.16376e-15
ENSG00000104081		BMF	90427	chr15	0.311132	0.000758419
ENSG00000104129		DNAJC17	55192	chr15	-0.396291	0.0294502
ENSG00000104133		SPG11	80208	chr15	-0.169596	0.0443168
ENSG00000104213		PDGFRL	5157	chr8	-0.415967	0.00512214
ENSG00000104231		ZFAND1	79752	chr8	-0.365729	0.00064577
ENSG00000104237		RP1	6101	chr8	1.74733	0.00363429
ENSG00000104299		INTS9	55756	chr8	-0.366144	9.57758e-06
ENSG00000104313		EYA1	2138	chr8	-0.578693	3.87084e-06
ENSG00000104320		NBN	4683	chr8	-0.486303	8.12898e-08
ENSG00000104327		CALB1	793	chr8	0.828414	0.0114972
ENSG00000104332		SFRP1	6422	chr8	-0.218599	0.0151222
ENSG00000104365		IKBKB	3551	chr8	-0.264961	0.00529107
ENSG00000104381		GDAP1	54332	chr8	-0.321621	0.00207277
ENSG00000104408		EIF3E	3646	chr8	-0.187622	0.0239701
ENSG00000104413		ESRP1	54845	chr8	2.02339	0.00234446
ENSG00000104419		NDRG1	10397	chr8	0.460234	5.57052e-05
ENSG00000104427		ZC2HC1A	51101	chr8	-0.269094	0.0113269
ENSG00000104432		IL7	3574	chr8	-1.25306	9.23398e-11
ENSG00000104435		STMN2	11075	chr8	-0.49205	2.30154e-06
ENSG00000104447		TRPS1	7227	chr8	-0.36481	9.12931e-06
ENSG00000104537		ANXA13	312	chr8	2.09088	0.00988207
ENSG00000104611		SH2D4A	63898	chr8	1.73251	0.0141488
ENSG00000104613		INTS10	55174	chr8	-0.201766	0.0266199
ENSG00000104671		DCTN6	10671	chr8	-0.273236	0.0181243
ENSG00000104687		GSR	2936	chr8	0.303543	0.00629822
ENSG00000104691		UBXN8	7993	chr8	-0.380329	0.0108565
ENSG00000104722		NEFM	4741	chr8	-0.34022	0.000708848
ENSG00000104731		KLHDC4	54758	chr16	-0.256482	0.0330914
ENSG00000104738		MCM4	4173	chr8	-0.232429	0.0100368
ENSG00000104783		KCNN4	3783	chr19	0.698183	0.00398738
ENSG00000104814		MAP4K1	11184	chr19	0.557135	0.0276768
ENSG00000104835		SARS2	54938	chr19	-0.60275	9.91894e-05
ENSG00000104848		KCNA7	3743	chr19	0.777146	0.00927052
ENSG00000104852		SNRNP70	6625	chr19	-0.343692	7.48805e-05
ENSG00000104863		LIN7B	64130	chr19	0.677755	0.00127582
ENSG00000104870		FCGRT	2217	chr19	-0.17566	0.0184936
ENSG00000104872		PIH1D1	55011	chr19	-0.223306	0.00459381
ENSG00000104879		CKM	1158	chr19	1.51721	0.0145183
ENSG00000104888		SLC17A7	57030	chr19	1.05694	0.000270586
ENSG00000104894		CD37	951	chr19	0.238955	0.0495445
ENSG00000104899		AMH	268	chr19	-0.420897	0.00337035
ENSG00000104907		TRMT1	55621	chr19	-0.217891	0.0295721
ENSG00000104938		CLEC4M	10332	chr19	1.55064	0.0341245
ENSG00000104946		TBC1D17	79735	chr19	-0.261636	0.000419867
ENSG00000104967		NOVA2	4858	chr19	0.190224	0.019439
ENSG00000104972		LILRB1	10859	chr19	0.861093	0.0145737
ENSG00000104979		C19orf53	28974	chr19	-0.218701	0.0166438
ENSG00000104998		IL27RA	9466	chr19	0.38972	0.00244397
ENSG00000105122		RASAL3	64926	chr19	0.748243	0.01559
ENSG00000105143		SLC1A6	6511	chr19	2.07398	0.00132479
ENSG00000105146		AURKC	6795	chr19	1.00192	0.00955548
ENSG00000105176		URI1	8725	chr19	-0.280917	0.000501071
ENSG00000105198		LGALS13	29124	chr19	3.87652	0.0251117
ENSG00000105204		DYRK1B	9149	chr19	-0.22991	0.005109
ENSG00000105227		PRX	57716	chr19	0.745608	7.63848e-06
ENSG00000105245		NUMBL	9253	chr19	0.243275	0.000459808
ENSG00000105281		SLC1A5	6510	chr19	0.296659	0.0188552
ENSG00000105287		PRKD2	25865	chr19	0.56863	1.22027e-11
ENSG00000105321		CCDC9	26093	chr19	0.238234	0.0369822
ENSG00000105327		BBC3	27113	chr19	0.360393	0.00519713
ENSG00000105366		SIGLEC8	27181	chr19	1.57652	0.0181618
ENSG00000105370		LIM2	3982	chr19	2.79023	0.0120852
ENSG00000105388		CEACAM5	1048	chr19	2.96624	0.000342564
ENSG00000105392		CRX	1406	chr19	1.62002	0.0276082
ENSG00000105428		ZNRF4	148066	chr19	2.27372	0.0432675
ENSG00000105443		CYTH2	9266	chr19	-0.291359	0.00728366
ENSG00000105507		CABP5	56344	chr19	3.49706	2.79215e-05
ENSG00000105509		HAS1	3036	chr19	1.87167	0.000551319
ENSG00000105549		THEG	51298	chr19	1.57416	0.037527
ENSG00000105609		LILRB5	10990	chr19	1.56901	0.0163893
ENSG00000105641		SLC5A5	6528	chr19	1.17347	0.00505692
ENSG00000105656		ELL	8178	chr19	0.387709	0.00122438
ENSG00000105664		COMP	1311	chr19	1.13757	0.0295675
ENSG00000105668		UPK1A	11045	chr19	1.32974	0.0298497
ENSG00000105675		ATP4A	495	chr19	1.14058	0.0169796
ENSG00000105676		ARMC6	93436	chr19	-0.345699	0.00156594
ENSG00000105697		HAMP	57817	chr19	1.64711	0.0277489
ENSG00000105722		ERF	2077	chr19	0.506909	1.90163e-07
ENSG00000105726		ATP13A1	57130	chr19	-0.22099	0.0051054
ENSG00000105771		SMG9	56006	chr19	-0.178116	0.0462167
ENSG00000105792		CFAP69	79846	chr7	-0.319923	0.0495735
ENSG00000105793		GTPBP10	85865	chr7	-0.169348	0.0327354
ENSG00000105808		RASA4	10156	chr7	0.33756	0.000469386
ENSG00000105810		CDK6	1021	chr7	-0.39666	8.54235e-06
ENSG00000105819		PMPCB	9512	chr7	-0.196313	0.00358314
ENSG00000105829		BET1	10282	chr7	-0.333871	0.00210077
ENSG00000105851		PIK3CG	5294	chr7	1.15816	0.000390806
ENSG00000105852		PON3	5446	chr7	1.94308	0.00191943
ENSG00000105854		PON2	5445	chr7	-0.251912	0.00151021
ENSG00000105855		ITGB8	3696	chr7	-0.541404	6.60724e-07
ENSG00000105877		DNAH11	8701	chr7	0.850768	0.0212872
ENSG00000105880		DLX5	1749	chr7	-1.16895	1.20328e-09
ENSG00000105889		STEAP1B	256227	chr7	0.939985	0.00112877
ENSG00000105929		ATP6V0A4	50617	chr7	1.75616	0.000305604
ENSG00000105948		IFT56	79989	chr7	-0.275652	0.00694214
ENSG00000105954		NPVF	64111	chr7	2.88234	0.0455175
ENSG00000105963		ADAP1	11033	chr7	0.789825	0.00400929
ENSG00000105967		TFEC	22797	chr7	1.29258	0.0094309
ENSG00000105989		WNT2	7472	chr7	1.46986	0.0368042
ENSG00000105991		HOXA1	3198	chr7	2.09562	0.0236816
ENSG00000105993		DNAJB6	10049	chr7	0.575288	4.88073e-12
ENSG00000105996		HOXA2	3199	chr7	2.21565	0.0111755
ENSG00000105997		HOXA3	3200	chr7	1.84627	0.00930003
ENSG00000106009		BRAT1	221927	chr7	-0.25772	0.000128936
ENSG00000106018		VIPR2	7434	chr7	-0.639025	2.28604e-06
ENSG00000106028		SSBP1	6742	chr7	-0.238034	0.00118594
ENSG00000106031		HOXA13	3209	chr7	2.05768	0.0178896
ENSG00000106069		CHN2	1124	chr7	0.650536	0.0135228
ENSG00000106070		GRB10	2887	chr7	0.879184	0.0304526
ENSG00000106086		PLEKHA8	84725	chr7	-0.194904	0.00659947
ENSG00000106100		NOD1	10392	chr7	-0.312123	0.0059013
ENSG00000106113		CRHR2	1395	chr7	2.38363	6.3597e-06
ENSG00000106211		HSPB1	3315	chr7	1.00542	1.37091e-05
ENSG00000106263		EIF3B	8662	chr7	-0.261434	0.00127165
ENSG00000106290		TAF6	6878	chr7	-0.201533	0.00232842
ENSG00000106302		HYAL4	23553	chr7	2.61911	0.0119432
ENSG00000106331		PAX4	5078	chr7	1.34927	0.0319084
ENSG00000106341		PPP1R17	10842	chr7	3.9918	0.00178267
ENSG00000106355		LSM5	23658	chr7	-0.218012	0.00375743
ENSG00000106384		MOGAT3	346606	chr7	2.05444	0.0057027
ENSG00000106399		RPA3	6119	chr7	-0.248228	0.019924
ENSG00000106415		GLCCI1	113263	chr7	-1.70178	2.46425e-36
ENSG00000106443		PHF14	9678	chr7	-0.525299	2.14245e-10
ENSG00000106459		NRF1	4899	chr7	0.279071	0.01564
ENSG00000106462		EZH2	2146	chr7	-0.218594	0.0205375
ENSG00000106484		MEST	4232	chr7	-0.265685	0.0180284
ENSG00000106511		MEOX2	4223	chr7	1.99241	0.0341299
ENSG00000106524		ANKMY2	57037	chr7	0.420969	0.000211451
ENSG00000106536		POU6F2	11281	chr7	2.18934	0.000151887
ENSG00000106538		RARRES2	5919	chr7	0.312287	0.0421845
ENSG00000106541		AGR2	10551	chr7	1.403	0.0273637
ENSG00000106565		TMEM176B	28959	chr7	1.23285	0.00496095
ENSG00000106603		COA1	55744	chr7	-0.216595	0.00871766
ENSG00000106628		POLD2	5425	chr7	-0.206419	0.0011034
ENSG00000106631		MYL7	58498	chr7	1.15613	0.0399355
ENSG00000106633		GCK	2645	chr7	0.849606	0.00383757
ENSG00000106648		GALNTL5	168391	chr7	2.14907	0.00153986
ENSG00000106665		CLIP2	7461	chr7	0.268167	0.00683076
ENSG00000106683		LIMK1	3984	chr7	0.260527	0.0157033
ENSG00000106723		SPIN1	10927	chr9	-0.223945	0.00677605
ENSG00000106780		MEGF9	1955	chr9	-0.358226	0.000231259
ENSG00000106829		TLE4	7091	chr9	-0.804031	9.65812e-20
ENSG00000106852		LHX6	26468	chr9	1.33868	0.0189156
ENSG00000106952		TNFSF8	944	chr9	1.61727	0.000712527
ENSG00000107077		KDM4C	23081	chr9	-0.241907	0.017297
ENSG00000107099		DOCK8	81704	chr9	0.588828	0.00659426
ENSG00000107104		KANK1	23189	chr9	0.688136	0.019317
ENSG00000107105		ELAVL2	1993	chr9	-0.610112	5.78215e-11
ENSG00000107140		TESK1	7016	chr9	0.317131	0.00113027
ENSG00000107147		KCNT1	57582	chr9	0.515018	0.00256748
ENSG00000107164		FUBP3	8939	chr9	-0.192048	0.0210331
ENSG00000107242		PIP5K1B	8395	chr9	1.73958	0.00320648
ENSG00000107295		SH3GL2	6456	chr9	2.17325	0.00859746
ENSG00000107317		PTGDS	5730	chr9	1.00548	0.0343932
ENSG00000107338		SHB	6461	chr9	0.298285	0.00431487
ENSG00000107447		DNTT	1791	chr10	4.74819	0.00118126
ENSG00000107485		GATA3	2625	chr10	-0.238027	0.000346795
ENSG00000107521		HPS1	3257	chr10	-0.205966	0.022505
ENSG00000107554		DNMBP	23268	chr10	0.246949	0.0148649
ENSG00000107560		RAB11FIP2	22841	chr10	-0.462461	4.17985e-07
ENSG00000107562		CXCL12	6387	chr10	-0.894986	5.53506e-14
ENSG00000107593		PKD2L1	9033	chr10	1.47436	0.0304195
ENSG00000107614		TRDMT1	1787	chr10	-0.290061	0.0253307
ENSG00000107643		MAPK8	5599	chr10	-0.158884	0.049269
ENSG00000107651		SEC23IP	11196	chr10	-0.159675	0.047057
ENSG00000107672		NSMCE4A	54780	chr10	-0.394353	0.000742915
ENSG00000107679		PLEKHA1	59338	chr10	-0.202441	0.018815
ENSG00000107719		PALD1	27143	chr10	0.269544	0.0449828
ENSG00000107731		UNC5B	219699	chr10	0.324895	4.39963e-05
ENSG00000107736		CDH23	64072	chr10	0.817399	0.000563746
ENSG00000107738		VSIR	64115	chr10	0.36707	0.0345945
ENSG00000107742		SPOCK2	9806	chr10	0.558351	1.42651e-05
ENSG00000107758		PPP3CB	5532	chr10	-0.242627	0.00168542
ENSG00000107815		TWNK	56652	chr10	-0.366736	1.87826e-05
ENSG00000107816		LZTS2	84445	chr10	0.199302	0.00575684
ENSG00000107819		SFXN3	81855	chr10	-0.213434	0.00134065
ENSG00000107831		FGF8	2253	chr10	2.06822	0.00228347
ENSG00000107859		PITX3	5309	chr10	3.87697	0.00041902
ENSG00000107862		GBF1	8729	chr10	-0.204312	0.00208265
ENSG00000107897		ACBD5	91452	chr10	-0.280462	1.52556e-05
ENSG00000107937		GTPBP4	23560	chr10	-0.322512	0.000278111
ENSG00000107949		BCCIP	56647	chr10	-0.188793	0.0340521
ENSG00000107954		NEURL1	9148	chr10	0.627509	2.88104e-05
ENSG00000107957		SH3PXD2A	9644	chr10	0.419695	6.2606e-07
ENSG00000107960		STN1	79991	chr10	-0.261441	0.0034649
ENSG00000107984		DKK1	22943	chr10	-1.52303	6.11696e-22
ENSG00000108001		EBF3	253738	chr10	1.94615	0.000327773
ENSG00000108021		TASOR2	54906	chr10	-0.25197	0.00224577
ENSG00000108039		XPNPEP1	7511	chr10	-0.173973	0.0148471
ENSG00000108055		SMC3	9126	chr10	-0.214123	0.00778296
ENSG00000108175		ZMIZ1	57178	chr10	0.383882	1.16746e-07
ENSG00000108176		DNAJC12	56521	chr10	-0.358766	0.00756661
ENSG00000108244		KRT23	25984	chr17	0.999567	0.0252584
ENSG00000108256		NUFIP2	57532	chr17	0.40555	2.22891e-09
ENSG00000108406		DHX40	79665	chr17	-0.212226	0.00718952
ENSG00000108417		KRT37	8688	chr17	3.07961	0.01029
ENSG00000108465		CDK5RAP3	80279	chr17	-0.217668	0.0348811
ENSG00000108469		RECQL5	9400	chr17	-0.354207	0.000341433
ENSG00000108511		HOXB6	3216	chr17	2.26997	0.00540385
ENSG00000108557		RAI1	10743	chr17	0.177415	0.00763119
ENSG00000108576		SLC6A4	6532	chr17	0.811602	0.00398312
ENSG00000108641		B9D1	27077	chr17	-0.216878	0.0408322
ENSG00000108651		UTP6	55813	chr17	-0.41186	1.36942e-05
ENSG00000108666		C17orf75	64149	chr17	-0.261957	0.0251415
ENSG00000108671		PSMD11	5717	chr17	0.21288	0.0192222
ENSG00000108684		ASIC2	40	chr17	1.67839	0.0267982
ENSG00000108691		CCL2	6347	chr17	-1.07857	2.49005e-07
ENSG00000108784		NAGLU	4669	chr17	-0.285746	0.00651564
ENSG00000108786		HSD17B1	3292	chr17	-0.294924	0.0197143
ENSG00000108797		CNTNAP1	8506	chr17	-0.220286	0.000637677
ENSG00000108799		EZH1	2145	chr17	-0.26351	0.0174084
ENSG00000108813		DLX4	1748	chr17	1.04446	0.0209746
ENSG00000108823		SGCA	6442	chr17	1.45051	0.0238823
ENSG00000108826		MRPL27	51264	chr17	-0.541887	8.93483e-08
ENSG00000108846		ABCC3	8714	chr17	0.368244	0.00350867
ENSG00000108848		LUC7L3	51747	chr17	-0.376714	0.0248942
ENSG00000108852		MPP2	4355	chr17	0.278169	0.00486858
ENSG00000108854		SMURF2	64750	chr17	0.213926	0.0105026
ENSG00000108861		DUSP3	1845	chr17	0.241875	0.045802
ENSG00000108878		CACNG1	786	chr17	1.039	0.0423061
ENSG00000108883		EFTUD2	9343	chr17	-0.21424	0.00265406
ENSG00000108950		FAM20A	54757	chr17	0.593722	0.0160656
ENSG00000108960		MMD	23531	chr17	-0.451042	4.20522e-09
ENSG00000108963		DPH1	1801	chr17	-0.27498	0.000968356
ENSG00000108984		MAP2K6	5608	chr17	-0.78315	3.18257e-10
ENSG00000109046		WSB1	26118	chr17	-0.587632	1.16392e-06
ENSG00000109047		RCVRN	5957	chr17	2.66204	0.0237251
ENSG00000109061		MYH1	4619	chr17	1.82461	0.0155775
ENSG00000109062		NHERF1	9368	chr17	0.501439	5.15764e-05
ENSG00000109089		CDR2L	30850	chr17	0.342034	0.00226603
ENSG00000109101		FOXN1	8456	chr17	1.33377	0.0350578
ENSG00000109132		PHOX2B	8929	chr4	-1.05138	4.16197e-28
ENSG00000109133		TMEM33	55161	chr4	-0.231334	0.00684005
ENSG00000109158		GABRA4	2557	chr4	2.15455	0.0136326
ENSG00000109180		OCIAD1	54940	chr4	-0.156363	0.0256128
ENSG00000109184		DCUN1D4	23142	chr4	-0.184918	0.0211596
ENSG00000109193		SULT1E1	6783	chr4	-0.692215	0.00239737
ENSG00000109381		ELF2	1998	chr4	-0.189407	0.00966612
ENSG00000109424		UCP1	7350	chr4	1.58548	0.0177916
ENSG00000109452		INPP4B	8821	chr4	0.502292	0.0281772
ENSG00000109534		GAR1	54433	chr4	-0.30628	0.0102713
ENSG00000109572		CLCN3	1182	chr4	-0.179041	0.0462059
ENSG00000109576		AADAT	51166	chr4	-0.377028	0.00453726
ENSG00000109618		SEPSECS	51091	chr4	-0.181072	0.0489786
ENSG00000109667		SLC2A9	56606	chr4	1.889	0.00624729
ENSG00000109674		NEIL3	55247	chr4	-0.328374	0.0157235
ENSG00000109684		CLNK	116449	chr4	2.41219	0.000387352
ENSG00000109787		KLF3	51274	chr4	-0.25318	0.000346658
ENSG00000109790		KLHL5	51088	chr4	-0.394085	1.86151e-05
ENSG00000109794		FAM149A	25854	chr4	0.561305	0.040458
ENSG00000109805		NCAPG	64151	chr4	-0.214113	0.0303061
ENSG00000109819		PPARGC1A	10891	chr4	-1.75189	5.85047e-10
ENSG00000109861		CTSC	1075	chr11	-0.195609	0.0484635
ENSG00000109906		ZBTB16	7704	chr11	1.42335	0.000482913
ENSG00000109911		ELP4	26610	chr11	0.303052	0.00615923
ENSG00000109927		TECTA	7007	chr11	0.365867	0.036511
ENSG00000109929		SC5D	6309	chr11	0.210238	0.0305106
ENSG00000109943		CRTAM	56253	chr11	1.38749	0.0324439
ENSG00000109971		HSPA8	3312	chr11	1.34571	3.04069e-16
ENSG00000110066		KMT5B	51111	chr11	-0.448045	3.055e-08
ENSG00000110075		PPP6R3	55291	chr11	-0.197373	0.00972941
ENSG00000110076		NRXN2	9379	chr11	0.457219	2.51645e-07
ENSG00000110079		MS4A4A	51338	chr11	1.86335	0.00308237
ENSG00000110092		CCND1	595	chr11	-0.324787	0.00470477
ENSG00000110169		HPX	3263	chr11	0.747272	0.00780409
ENSG00000110172		CHORDC1	26973	chr11	1.30195	5.07627e-36
ENSG00000110200		ANAPC15	25906	chr11	-0.261792	0.0282907
ENSG00000110203		FOLR3	2352	chr11	2.0722	0.0161643
ENSG00000110244		APOA4	337	chr11	4.19594	0.00423408
ENSG00000110245		APOC3	345	chr11	4.19504	0.00359986
ENSG00000110324		IL10RA	3587	chr11	0.852782	0.00205431
ENSG00000110367		DDX6	1656	chr11	0.291883	0.00207907
ENSG00000110400		NECTIN1	5818	chr11	0.796757	6.0234e-15
ENSG00000110446		SLC15A3	51296	chr11	0.652537	0.0128081
ENSG00000110448		CD5	921	chr11	0.622966	0.0284976
ENSG00000110455		ACCS	84680	chr11	-0.511881	0.00103605
ENSG00000110484		SCGB2A2	4250	chr11	2.72814	0.0195057
ENSG00000110583		NAA40	79829	chr11	-0.352321	0.000655387
ENSG00000110665		C11orf21	29125	chr11	0.673153	0.0125898
ENSG00000110696		C11orf58	10944	chr11	-0.173249	0.0396762
ENSG00000110700		RPS13	6207	chr11	-0.262882	0.0108199
ENSG00000110711		AIP	9049	chr11	-0.2121	0.049303
ENSG00000110721		CHKA	1119	chr11	0.44867	8.14968e-05
ENSG00000110768		GTF2H1	2965	chr11	-0.224646	0.00663154
ENSG00000110777		POU2AF1	5450	chr11	0.927624	0.00935504
ENSG00000110786		PTPN5	84867	chr11	1.11587	0.00918988
ENSG00000110841		PPFIBP1	8496	chr12	-0.577569	8.48263e-13
ENSG00000110871		COQ5	84274	chr12	-0.254357	0.0331957
ENSG00000110881		ASIC1	41	chr12	-0.344587	0.00116924
ENSG00000110887		DAO	1610	chr12	1.4713	0.00315752
ENSG00000110925		CSRNP2	81566	chr12	0.303207	3.86171e-05
ENSG00000110944		IL23A	51561	chr12	0.780897	0.0170815
ENSG00000110958		PTGES3	10728	chr12	0.429605	0.000285682
ENSG00000110975		SYT10	341359	chr12	2.49438	0.00351044
ENSG00000111052		LIN7A	8825	chr12	1.287	0.00920373
ENSG00000111087		GLI1	2735	chr12	0.642633	0.00151753
ENSG00000111110		PPM1H	57460	chr12	1.36362	0.00653911
ENSG00000111145		ELK3	2004	chr12	-0.204509	0.0412938
ENSG00000111218		PRMT8	56341	chr12	1.59645	0.00418506
ENSG00000111229		ARPC3	10094	chr12	-0.195165	0.0311103
ENSG00000111245		MYL2	4633	chr12	2.95638	0.0156987
ENSG00000111252		SH2B3	10019	chr12	0.551648	3.57951e-06
ENSG00000111261		MANSC1	54682	chr12	-0.271584	0.0131939
ENSG00000111271		ACAD10	80724	chr12	-0.283149	0.0146507
ENSG00000111331		OAS3	4940	chr12	-0.419369	0.000502154
ENSG00000111335		OAS2	4939	chr12	0.992525	0.0033987
ENSG00000111339		ART4	420	chr12	0.878718	0.0470291
ENSG00000111344		RASAL1	8437	chr12	1.60174	0.00153534
ENSG00000111348		ARHGDIB	397	chr12	-0.249304	0.0227528
ENSG00000111424		VDR	7421	chr12	0.59235	0.0257657
ENSG00000111450		STX2	2054	chr12	-0.262899	0.00791216
ENSG00000111452		ADGRD1	283383	chr12	2.21614	0.000135689
ENSG00000111554		MDM1	56890	chr12	-0.321679	0.00672817
ENSG00000111581		NUP107	57122	chr12	-0.259633	0.00424206
ENSG00000111596		CNOT2	4848	chr12	-0.352146	1.12712e-06
ENSG00000111602		TIMELESS	8914	chr12	-0.192872	0.0160102
ENSG00000111647		BLTP3B	23074	chr12	0.232525	0.00665073
ENSG00000111653		ING4	51147	chr12	-0.290396	0.000848878
ENSG00000111667		USP5	8078	chr12	-0.179302	0.0448157
ENSG00000111671		SPSB2	84727	chr12	0.388634	0.00642377
ENSG00000111700		SLCO1B3	28234	chr12	2.65847	0.0289187
ENSG00000111704		NANOG	79923	chr12	1.28285	0.0226859
ENSG00000111707		SUDS3	64426	chr12	-0.243448	0.00250889
ENSG00000111711		GOLT1B	51026	chr12	-0.220827	0.0386659
ENSG00000111727		HCFC2	29915	chr12	-0.295158	0.0020262
ENSG00000111728		ST8SIA1	6489	chr12	2.07502	4.8827e-05
ENSG00000111731		C2CD5	9847	chr12	-0.313885	0.000511724
ENSG00000111732		AICDA	57379	chr12	1.78611	0.0167676
ENSG00000111752		PHC1	1911	chr12	-0.166462	0.0146094
ENSG00000111816		FRK	2444	chr6	0.755054	0.0249753
ENSG00000111845		PAK1IP1	55003	chr6	-0.424369	0.00025055
ENSG00000111859		NEDD9	4739	chr6	-1.21696	3.04144e-39
ENSG00000111860		CEP85L	387119	chr6	0.297165	0.00414162
ENSG00000111885		MAN1A1	4121	chr6	-0.200664	0.0280303
ENSG00000111907		TPD52L1	7164	chr6	1.77048	0.00935247
ENSG00000111912		NCOA7	135112	chr6	-0.671082	8.14989e-20
ENSG00000111962		UST	10090	chr6	1.46596	0.0104225
ENSG00000111981		ULBP1	80329	chr6	1.39898	0.00598205
ENSG00000112029		FBXO5	26271	chr6	-0.562603	5.18526e-07
ENSG00000112031		MTRF1L	54516	chr6	-0.198066	0.0299399
ENSG00000112033		PPARD	5467	chr6	0.223544	0.0192582
ENSG00000112038		OPRM1	4988	chr6	-1.12753	2.16228e-15
ENSG00000112039		FANCE	2178	chr6	-0.329466	0.033382
ENSG00000112041		TULP1	7287	chr6	1.40467	0.00314699
ENSG00000112053		SLC26A8	116369	chr6	1.94334	0.000202689
ENSG00000112081		SRSF3	6428	chr6	0.157178	0.0200605
ENSG00000112110		MRPL18	29074	chr6	0.520321	0.000313893
ENSG00000112118		MCM3	4172	chr6	-0.391731	9.23501e-07
ENSG00000112139		MDGA1	266727	chr6	0.283001	0.0319524
ENSG00000112149		CD83	9308	chr6	-0.376358	0.0305015
ENSG00000112159		MDN1	23195	chr6	-0.273605	0.0282838
ENSG00000112167		SAYSD1	55776	chr6	-0.356796	0.00010137
ENSG00000112182		BACH2	60468	chr6	0.254644	0.0167816
ENSG00000112195		TREML2	79865	chr6	0.866925	0.0228475
ENSG00000112200		ZNF451	26036	chr6	-0.333687	2.36786e-05
ENSG00000112208		BAG2	9532	chr6	0.294446	0.00738387
ENSG00000112218		GPR63	81491	chr6	0.429906	0.00693381
ENSG00000112232		KHDRBS2	202559	chr6	2.01235	0.0241393
ENSG00000112234		FBXL4	26235	chr6	-0.293556	0.0014687
ENSG00000112238		PRDM13	59336	chr6	1.96173	0.0150858
ENSG00000112246		SIM1	6492	chr6	3.36357	0.000105708
ENSG00000112294		ALDH5A1	7915	chr6	-0.217999	0.0109389
ENSG00000112308		C6orf62	81688	chr6	0.205615	0.0296499
ENSG00000112319		EYA4	2070	chr6	1.72931	0.000429963
ENSG00000112333		NR2E1	7101	chr6	1.81625	0.0115892
ENSG00000112335		SNX3	8724	chr6	0.186294	0.041905
ENSG00000112337		SLC17A2	10246	chr6	4.62314	0.00107719
ENSG00000112367		FIG4	9896	chr6	-0.233839	0.0238531
ENSG00000112379		ARFGEF3	57221	chr6	1.848	0.0366517
ENSG00000112486		CCR6	1235	chr6	1.42399	0.0229036
ENSG00000112499		SLC22A2	6582	chr6	2.44814	0.00112093
ENSG00000112511		PHF1	5252	chr6	0.210084	0.0302864
ENSG00000112541		PDE10A	10846	chr6	-0.853203	1.14963e-12
ENSG00000112576		CCND3	896	chr6	0.241427	0.0283381
ENSG00000112578		BYSL	705	chr6	-0.44896	0.000236968
ENSG00000112584		FAM120B	84498	chr6	-0.17932	0.0180889
ENSG00000112659		CUL9	23113	chr6	-0.28906	0.0181756
ENSG00000112685		EXOC2	55770	chr6	-0.205265	0.0134305
ENSG00000112695		COX7A2	1347	chr6	-0.238084	0.0227616
ENSG00000112706		IMPG1	3617	chr6	0.866867	0.0262221
ENSG00000112715		VEGFA	7422	chr6	0.54278	5.08173e-08
ENSG00000112742		TTK	7272	chr6	-0.269509	0.0154893
ENSG00000112763		BTN2A1	11120	chr6	0.302867	0.0033068
ENSG00000112769		LAMA4	3910	chr6	-0.254335	0.000420928
ENSG00000112773		TENT5A	55603	chr6	-0.819838	1.66811e-22
ENSG00000112782		CLIC5	53405	chr6	1.25499	0.0179981
ENSG00000112812		PRSS16	10279	chr6	1.68713	0.00906988
ENSG00000112837		TBX18	9096	chr6	-0.612117	0.0149693
ENSG00000112855		HARS2	23438	chr5	-0.233206	0.00533618
ENSG00000112874		NUDT12	83594	chr5	-0.332044	0.00199673
ENSG00000112893		MAN2A1	4124	chr5	-0.213477	0.0161031
ENSG00000112936		C7	730	chr5	0.166	0.0283331
ENSG00000112964		GHR	2690	chr5	1.55971	0.0132768
ENSG00000112983		BRD8	10902	chr5	-0.27021	0.000868404
ENSG00000112984		KIF20A	10112	chr5	-0.332433	5.73631e-05
ENSG00000112996		MRPS30	10884	chr5	-0.218172	0.0210461
ENSG00000113070		HBEGF	1839	chr5	0.918316	2.10315e-05
ENSG00000113083		LOX	4015	chr5	-0.322743	0.0286534
ENSG00000113100		CDH9	1007	chr5	3.52074	0.000588993
ENSG00000113196		HAND1	9421	chr5	1.25373	4.42467e-36
ENSG00000113240		CLK4	57396	chr5	-0.421993	0.00177724
ENSG00000113249		HAVCR1	26762	chr5	2.11525	0.0027739
ENSG00000113262		GRM6	2916	chr5	0.650762	0.0349271
ENSG00000113272		THG1L	54974	chr5	-0.507073	2.43628e-06
ENSG00000113282		CLINT1	9685	chr5	-0.155784	0.0474051
ENSG00000113296		THBS4	7060	chr5	-0.202489	0.0323098
ENSG00000113327		GABRG2	2566	chr5	1.6866	0.00286219
ENSG00000113360		DROSHA	29102	chr5	-0.282844	1.62491e-05
ENSG00000113389		NPR3	4883	chr5	-0.633394	6.23614e-07
ENSG00000113396		SLC27A6	28965	chr5	-0.395928	0.0169288
ENSG00000113430		IRX4	50805	chr5	2.20748	0.00460699
ENSG00000113441		LNPEP	4012	chr5	-0.45528	0.000117097
ENSG00000113448		PDE4D	5144	chr5	-0.488981	1.63057e-07
ENSG00000113504		SLC12A7	10723	chr5	0.431217	0.000611085
ENSG00000113522		RAD50	10111	chr5	-0.220074	0.00693765
ENSG00000113525		IL5	3567	chr5	2.32576	0.0437861
ENSG00000113569		NUP155	9631	chr5	-0.246595	0.00182792
ENSG00000113593		PPWD1	23398	chr5	-0.29195	0.00340575
ENSG00000113594		LIFR	3977	chr5	-0.352943	0.000110559
ENSG00000113615		SEC24A	10802	chr5	-0.172119	0.0208423
ENSG00000113643		RARS1	5917	chr5	-0.217049	0.00938315
ENSG00000113657		DPYSL3	1809	chr5	-0.292101	0.00045358
ENSG00000113716		HMGXB3	22993	chr5	-0.170492	0.0340568
ENSG00000113721		PDGFRB	5159	chr5	0.195145	0.00622323
ENSG00000113722		CDX1	1044	chr5	0.889241	0.0479022
ENSG00000113739		STC2	8614	chr5	0.444198	0.0339525
ENSG00000113742		CPEB4	80315	chr5	0.355701	1.98932e-05
ENSG00000113749		HRH2	3274	chr5	0.704279	0.0157193
ENSG00000113763		UNC5A	90249	chr5	0.375231	5.75775e-05
ENSG00000113845		TIMMDC1	51300	chr3	-0.236188	0.00213648
ENSG00000113851		CRBN	51185	chr3	-0.283534	0.00304783
ENSG00000113889		KNG1	3827	chr3	1.81404	0.0473947
ENSG00000113905		HRG	3273	chr3	2.83504	0.000274481
ENSG00000113946		CLDN16	10686	chr3	3.25465	0.00819396
ENSG00000113971		NPHP3	27031	chr3	-0.252667	0.0223422
ENSG00000114019		AMOTL2	51421	chr3	-0.549206	1.407e-05
ENSG00000114054		PCCB	5096	chr3	-0.283871	0.00128497
ENSG00000114127		XRN1	54464	chr3	-0.144601	0.0373399
ENSG00000114166		KAT2B	8850	chr3	-0.64908	2.76006e-10
ENSG00000114209		PDCD10	11235	chr3	-0.257406	0.0073811
ENSG00000114248		LRRC31	79782	chr3	1.64658	0.037834
ENSG00000114251		WNT5A	7474	chr3	-0.444462	1.68074e-06
ENSG00000114268		PFKFB4	5210	chr3	0.289877	0.00619183
ENSG00000114279		FGF12	2257	chr3	1.23774	0.0389685
ENSG00000114346		ECT2	1894	chr3	-0.265078	0.00229635
ENSG00000114349		GNAT1	2779	chr3	1.81435	0.00830866
ENSG00000114388		NPRL2	10641	chr3	-0.369221	0.000652222
ENSG00000114416		FXR1	8087	chr3	0.263446	0.000318786
ENSG00000114423		CBLB	868	chr3	-0.144052	0.0336071
ENSG00000114450		GNB4	59345	chr3	-0.215924	0.00883448
ENSG00000114491		UMPS	7372	chr3	-0.211602	0.0229303
ENSG00000114529		C3orf52	79669	chr3	0.442851	0.0494926
ENSG00000114631		PODXL2	50512	chr3	-0.251231	0.0188368
ENSG00000114646		CSPG5	10675	chr3	0.542532	0.0230437
ENSG00000114686		MRPL3	11222	chr3	-0.258528	0.0023511
ENSG00000114735		HEMK1	51409	chr3	-0.43703	0.00514734
ENSG00000114739		ACVR2B	93	chr3	-0.171156	0.0310346
ENSG00000114742		WDR48	57599	chr3	-0.217022	0.00659694
ENSG00000114757		PEX5L	51555	chr3	0.642103	0.0191767
ENSG00000114767		RRP9	9136	chr3	-0.271163	0.0467479
ENSG00000114770		ABCC5	10057	chr3	-0.250333	0.0228125
ENSG00000114779		ABHD14B	84836	chr3	-0.241203	0.0026556
ENSG00000114796		KLHL24	54800	chr3	-0.187693	0.0078013
ENSG00000114812		VIPR1	7433	chr3	1.13524	0.0107116
ENSG00000114861		FOXP1	27086	chr3	-0.286501	0.00102156
ENSG00000114988		LMAN2L	81562	chr2	0.379313	0.00434054
ENSG00000115009		CCL20	6364	chr2	2.77738	0.0423871
ENSG00000115041		KCNIP3	30818	chr2	1.54014	0.000107183
ENSG00000115085		ZAP70	7535	chr2	0.736037	0.00962709
ENSG00000115109		EPB41L5	57669	chr2	-0.395276	5.13576e-07
ENSG00000115145		STAM2	10254	chr2	-0.390728	0.000107682
ENSG00000115155		OTOF	9381	chr2	2.08976	0.000490303
ENSG00000115183		TANC1	85461	chr2	-0.150157	0.035671
ENSG00000115194		SLC30A3	7781	chr2	0.568162	0.0202951
ENSG00000115204		MPV17	4358	chr2	-0.290604	2.83228e-05
ENSG00000115207		GTF3C2	2976	chr2	-0.261248	1.75511e-05
ENSG00000115216		NRBP1	29959	chr2	0.179846	0.0266511
ENSG00000115221		ITGB6	3694	chr2	1.59225	0.0181489
ENSG00000115232		ITGA4	3676	chr2	-0.291656	0.000474629
ENSG00000115268		RPS15	6209	chr19	-0.147547	0.03639
ENSG00000115282		TTC31	64427	chr2	-0.276697	0.00112453
ENSG00000115289		PCGF1	84759	chr2	-0.315088	0.0411292
ENSG00000115325		DOK1	1796	chr2	0.607348	0.000364685
ENSG00000115361		ACADL	33	chr2	1.39754	0.00637686
ENSG00000115363		EVA1A	84141	chr2	-0.301406	0.0297098
ENSG00000115364		MRPL19	9801	chr2	-0.19694	0.0358163
ENSG00000115368		WDR75	84128	chr2	-0.344922	5.05884e-05
ENSG00000115414		FN1	2335	chr2	-0.177694	0.0337051
ENSG00000115415		STAT1	6772	chr2	-0.221081	0.00226461
ENSG00000115423		DNAH6	1768	chr2	1.53024	0.00476107
ENSG00000115446		UNC50	25972	chr2	-0.279079	0.00954718
ENSG00000115461		IGFBP5	3488	chr2	-0.261252	0.0447415
ENSG00000115524		SF3B1	23451	chr2	-0.155193	0.0224245
ENSG00000115525		ST3GAL5	8869	chr2	0.255645	0.0176217
ENSG00000115541		HSPE1	3336	chr2	0.423177	0.000460842
ENSG00000115548		KDM3A	55818	chr2	0.201669	0.00552281
ENSG00000115561		CHMP3	51652	chr2	-0.212242	0.0339696
ENSG00000115590		IL1R2	7850	chr2	1.27762	0.00525424
ENSG00000115592		PRKAG3	53632	chr2	1.45912	0.0246349
ENSG00000115593		SMYD1	150572	chr2	2.21434	0.00372494
ENSG00000115596		WNT6	7475	chr2	1.16811	1.68933e-09
ENSG00000115604		IL18R1	8809	chr2	1.4924	0.00484399
ENSG00000115641		FHL2	2274	chr2	0.476957	7.31911e-05
ENSG00000115657		ABCB6	10058	chr2	0.667952	4.43237e-08
ENSG00000115665		SLC5A7	60482	chr2	-0.531541	0.0180281
ENSG00000115694		STK25	10494	chr2	-0.197044	0.00642296
ENSG00000115705		TPO	7173	chr2	1.83367	0.000639989
ENSG00000115718		PROC	5624	chr2	1.46056	0.00538239
ENSG00000115738		ID2	3398	chr2	-0.377111	3.47196e-05
ENSG00000115750		TAF1B	9014	chr2	-0.405742	5.75766e-06
ENSG00000115756		HPCAL1	3241	chr2	0.776962	2.94445e-05
ENSG00000115825		PRKD3	23683	chr2	-0.295892	6.50521e-05
ENSG00000115840		SLC25A12	8604	chr2	-0.28555	0.00922016
ENSG00000115841		RMDN2	151393	chr2	-0.330541	0.0177724
ENSG00000115844		DLX2	1746	chr2	1.74867	0.00809077
ENSG00000115850		LCT	3938	chr2	1.45938	0.00663932
ENSG00000115896		PLCL1	5334	chr2	-0.462272	3.79756e-10
ENSG00000115902		SLC1A4	6509	chr2	0.335126	0.0239496
ENSG00000115919		KYNU	8942	chr2	1.76931	0.000143291
ENSG00000115935		WIPF1	7456	chr2	-0.283035	0.00018979
ENSG00000115942		ORC2	4999	chr2	-0.241614	0.00731218
ENSG00000115944		COX7A2L	9167	chr2	-0.183981	0.0160879
ENSG00000115947		ORC4	5000	chr2	-0.204331	0.0198075
ENSG00000115963		RND3	390	chr2	-0.353368	0.00158215
ENSG00000115970		THADA	63892	chr2	-0.221711	0.00452189
ENSG00000116001		TIA1	7072	chr2	-0.339829	0.00198234
ENSG00000116016		EPAS1	2034	chr2	-0.346551	0.0025208
ENSG00000116017		ARID3A	1820	chr19	0.349355	0.000297
ENSG00000116032		GRIN3B	116444	chr19	0.835384	0.00362016
ENSG00000116039		ATP6V1B1	525	chr2	0.770939	0.00105946
ENSG00000116044		NFE2L2	4780	chr2	-0.204181	0.00868756
ENSG00000116096		SPR	6697	chr2	0.545702	0.000152384
ENSG00000116132		PRRX1	5396	chr1	-0.439191	8.03285e-07
ENSG00000116141		MARK1	4139	chr1	0.426751	7.87516e-08
ENSG00000116161		CACYBP	27101	chr1	0.67453	4.95379e-08
ENSG00000116176		TPSG1	25823	chr16	2.12017	0.0337388
ENSG00000116213		WRAP73	49856	chr1	-0.280563	0.00512159
ENSG00000116218		NPHS2	7827	chr1	3.38427	0.0077375
ENSG00000116254		CHD5	26038	chr1	0.813798	0.000568487
ENSG00000116266		STXBP3	6814	chr1	-0.182705	0.0279031
ENSG00000116273		PHF13	148479	chr1	0.361921	0.000722697
ENSG00000116285		ERRFI1	54206	chr1	0.536483	0.000209528
ENSG00000116299		ELAPOR1	57535	chr1	0.357988	0.0189195
ENSG00000116337		AMPD2	271	chr1	-0.20971	0.00114479
ENSG00000116406		EDEM3	80267	chr1	-0.266024	0.000527492
ENSG00000116455		WDR77	79084	chr1	-0.194215	0.0492656
ENSG00000116459		ATP5PB	515	chr1	-0.256939	0.0116163
ENSG00000116514		RNF19B	127544	chr1	0.334746	0.00825536
ENSG00000116525		TRIM62	55223	chr1	0.240472	0.0172853
ENSG00000116544		DLGAP3	58512	chr1	0.589255	0.000380607
ENSG00000116560		SFPQ	6421	chr1	-0.307964	0.000411286
ENSG00000116574		RHOU	58480	chr1	0.465987	5.34074e-06
ENSG00000116667		C1orf21	81563	chr1	0.211592	0.00136495
ENSG00000116679		IVNS1ABP	10625	chr1	-0.239313	0.000362413
ENSG00000116690		PRG4	10216	chr1	0.832877	0.0122694
ENSG00000116698		SMG7	9887	chr1	0.175127	0.0356703
ENSG00000116703		PDC	5132	chr1	1.55747	0.0265918
ENSG00000116717		GADD45A	1647	chr1	0.485969	0.00136595
ENSG00000116726		PRAMEF12	390999	chr1	4.10231	0.00208656
ENSG00000116731		PRDM2	7799	chr1	0.168756	0.0158878
ENSG00000116747		RO60	6738	chr1	-0.246258	0.000380881
ENSG00000116748		AMPD1	270	chr1	1.93553	0.0314562
ENSG00000116750		UCHL5	51377	chr1	-0.21594	0.0269843
ENSG00000116754		SRSF11	9295	chr1	-0.244304	0.00952744
ENSG00000116783		TNNI3K	51086	chr1	1.27185	0.00331039
ENSG00000116791		CRYZ	1429	chr1	0.377112	0.000283762
ENSG00000116830		TTF2	8458	chr1	-0.345727	0.00041581
ENSG00000116852		KIF21B	23046	chr1	0.626577	0.000476079
ENSG00000116874		WARS2	10352	chr1	-0.386705	0.00146879
ENSG00000116882		HAO2	51179	chr1	2.17831	0.0257564
ENSG00000116898		MRPS15	64960	chr1	-0.206193	0.0375772
ENSG00000116906		GNPAT	8443	chr1	-0.168111	0.0472084
ENSG00000116922		C1orf109	54955	chr1	-0.276176	0.0174457
ENSG00000116977		LGALS8	3964	chr1	-0.217697	0.0111918
ENSG00000116981		NT5C1A	84618	chr1	0.493928	3.88836e-07
ENSG00000116983		HPCAL4	51440	chr1	0.574843	2.46801e-09
ENSG00000116984		MTR	4548	chr1	-0.295008	0.000666911
ENSG00000116991		SIPA1L2	57568	chr1	-0.600467	2.26443e-07
ENSG00000116996		ZP4	57829	chr1	2.24881	0.0149703
ENSG00000117000		RLF	6018	chr1	0.268427	0.00344988
ENSG00000117010		ZNF684	127396	chr1	0.452669	0.0468862
ENSG00000117013		KCNQ4	9132	chr1	1.02157	0.00181863
ENSG00000117069		ST6GALNAC5	81849	chr1	-0.314163	0.00164342
ENSG00000117090		SLAMF1	6504	chr1	1.05176	0.0391434
ENSG00000117114		ADGRL2	23266	chr1	-0.369628	1.34863e-07
ENSG00000117152		RGS4	5999	chr1	-1.24757	1.14664e-24
ENSG00000117153		KLHL12	59349	chr1	0.217985	0.0170727
ENSG00000117154		IGSF21	84966	chr1	1.34784	0.00560057
ENSG00000117262		GPR89A	653519	chr1	0.297713	0.00451578
ENSG00000117280		RAB29	8934	chr1	-0.216785	0.0373118
ENSG00000117281		CD160	11126	chr1	0.499754	0.0160273
ENSG00000117308		GALE	2582	chr1	0.309236	0.0115411
ENSG00000117322		CR2	1380	chr1	1.44402	0.00493477
ENSG00000117335		CD46	4179	chr1	-0.266414	0.000361765
ENSG00000117411		B4GALT2	8704	chr1	-0.184934	0.00893823
ENSG00000117425		PTCH2	8643	chr1	-0.564359	0.0012721
ENSG00000117448		AKR1A1	10327	chr1	-0.271129	0.00426103
ENSG00000117450		PRDX1	5052	chr1	0.405338	0.00241695
ENSG00000117475		BLZF1	8548	chr1	-0.222646	0.00714668
ENSG00000117477		CCDC181	57821	chr1	-0.358172	0.0474323
ENSG00000117479		SLC19A2	10560	chr1	0.324817	0.0110682
ENSG00000117481		NSUN4	387338	chr1	-0.203726	0.0194455
ENSG00000117501		MROH9	80133	chr1	1.92689	0.0134258
ENSG00000117519		CNN3	1266	chr1	-0.216372	0.027378
ENSG00000117525		F3	2152	chr1	1.0202	8.23454e-07
ENSG00000117543		DPH5	51611	chr1	-0.3343	0.00329493
ENSG00000117560		FASLG	356	chr1	1.6876	0.0364523
ENSG00000117593		DARS2	55157	chr1	-0.352797	5.5766e-06
ENSG00000117595		IRF6	3664	chr1	-0.584714	0.0177628
ENSG00000117597		UTP25	27042	chr1	-0.404342	2.42461e-05
ENSG00000117598		PLPPR5	163404	chr1	-0.518917	1.5441e-05
ENSG00000117600		PLPPR4	9890	chr1	-1.31159	8.67816e-43
ENSG00000117601		SERPINC1	462	chr1	1.14065	0.0383693
ENSG00000117614		SYF2	25949	chr1	-0.224735	0.0238751
ENSG00000117632		STMN1	3925	chr1	-0.156307	0.0111509
ENSG00000117643		MAN1C1	57134	chr1	0.609606	0.00997716
ENSG00000117682		DHDDS	79947	chr1	-0.252113	0.00550733
ENSG00000117707		PROX1	5629	chr1	-0.458232	1.20223e-05
ENSG00000117758		STX12	23673	chr1	-0.29935	0.00224682
ENSG00000117834		SLC5A9	200010	chr1	1.07208	0.00243073
ENSG00000117859		OSBPL9	114883	chr1	-0.159196	0.0354433
ENSG00000117971		CHRNB4	1143	chr15	-0.364487	0.00491106
ENSG00000117983		MUC5B	727897	chr11	1.0996	0.0378708
ENSG00000118096		IFT46	56912	chr11	-0.237097	0.0065891
ENSG00000118156		ZNF541	84215	chr19	1.76308	0.000776998
ENSG00000118160		SLC8A2	6543	chr19	0.253455	0.00480166
ENSG00000118162		KPTN	11133	chr19	-0.324362	0.0440651
ENSG00000118194		TNNT2	7139	chr1	2.48387	0.000789926
ENSG00000118246		FASTKD2	22868	chr2	-0.385028	6.34021e-05
ENSG00000118257		NRP2	8828	chr2	-0.433126	6.32862e-06
ENSG00000118263		KLF7	8609	chr2	-0.587386	4.23501e-11
ENSG00000118276		B4GALT6	9331	chr18	-0.33115	0.00660759
ENSG00000118308		IRAG2	4033	chr12	0.671865	0.0161901
ENSG00000118322		ATP10B	23120	chr5	1.3492	0.0399382
ENSG00000118369		USP35	57558	chr11	-0.247008	0.0499396
ENSG00000118418		HMGN3	9324	chr6	-0.395205	0.000818346
ENSG00000118420		UBE3D	90025	chr6	-0.346842	0.0189904
ENSG00000118432		CNR1	1268	chr6	1.27861	0.009837
ENSG00000118473		SGIP1	84251	chr1	-0.81169	0.00139289
ENSG00000118492		ADGB	79747	chr6	1.93238	0.00349209
ENSG00000118495		PLAGL1	5325	chr6	-0.274308	0.0128443
ENSG00000118496		FBXO30	84085	chr6	0.500966	4.00033e-07
ENSG00000118515		SGK1	6446	chr6	1.13981	3.59791e-16
ENSG00000118557		PMFBP1	83449	chr16	0.594297	0.0169717
ENSG00000118596		SLC16A7	9194	chr12	1.30334	0.0100099
ENSG00000118689		FOXO3	2309	chr6	-0.417082	4.18802e-06
ENSG00000118690		ARMC2	84071	chr6	-0.363584	0.0411883
ENSG00000118707		TGIF2	60436	chr20	-0.306344	0.000469603
ENSG00000118804		STBD1	8987	chr4	0.550211	0.00430704
ENSG00000118965		WDR35	57539	chr2	-0.406021	5.93382e-07
ENSG00000118971		CCND2	894	chr12	1.39995	0.00055036
ENSG00000119042		SATB2	23314	chr2	1.29016	0.00194887
ENSG00000119048		UBE2B	7320	chr5	0.203846	0.0224061
ENSG00000119121		TRPM6	140803	chr9	1.38417	0.000897444
ENSG00000119125		GDA	9615	chr9	1.9965	0.0158369
ENSG00000119139		TJP2	9414	chr9	-0.455677	4.14342e-07
ENSG00000119147		ECRG4	84417	chr2	2.39215	0.00286269
ENSG00000119280		C1orf198	84886	chr1	0.235737	0.046975
ENSG00000119283		TRIM67	440730	chr1	1.03043	0.00632877
ENSG00000119285		HEATR1	55127	chr1	-0.282883	0.000304733
ENSG00000119321		FKBP15	23307	chr9	-0.16517	0.0190847
ENSG00000119328		ABITRAM	54942	chr9	-0.284056	0.00395144
ENSG00000119397		CNTRL	11064	chr9	-0.512394	2.49669e-05
ENSG00000119403		PHF19	26147	chr9	-0.351601	5.44401e-05
ENSG00000119446		RBM18	92400	chr9	-0.221582	0.024382
ENSG00000119508		NR4A3	8013	chr9	-0.507123	0.000250802
ENSG00000119541		VPS4B	9525	chr18	-0.30152	0.00330085
ENSG00000119640		ACYP1	97	chr14	-0.703876	0.038883
ENSG00000119669		IRF2BPL	64207	chr14	0.358803	0.000543927
ENSG00000119689		DLST	1743	chr14	-0.167081	0.0192858
ENSG00000119707		RBM25	58517	chr14	-0.245787	0.0205493
ENSG00000119715		ESRRB	2103	chr14	1.4879	0.0275275
ENSG00000119718		EIF2B2	8892	chr14	-0.47188	5.43763e-08
ENSG00000119720		NRDE2	55051	chr14	-0.181371	0.0254203
ENSG00000119760		SUPT7L	9913	chr2	-0.186749	0.0153359
ENSG00000119771		KLHL29	114818	chr2	0.545928	8.56537e-05
ENSG00000119778		ATAD2B	54454	chr2	0.163659	0.0335042
ENSG00000119866		BCL11A	53335	chr2	-0.434681	0.00265581
ENSG00000119900		OGFRL1	79627	chr6	-0.694729	5.00672e-11
ENSG00000119906		SLF2	55719	chr10	-0.214201	0.00295596
ENSG00000119913		TECTB	6975	chr10	2.36125	0.0193542
ENSG00000119919		NKX2-3	159296	chr10	2.65277	0.0299495
ENSG00000119927		GPAM	57678	chr10	-0.493377	3.20267e-09
ENSG00000119943		PYROXD2	84795	chr10	-0.57116	0.00310237
ENSG00000119969		HELLS	3070	chr10	-0.259275	0.0202881
ENSG00000120008		WDR11	55717	chr10	-0.325927	9.68375e-07
ENSG00000120051		CFAP58	159686	chr10	1.23945	0.0155529
ENSG00000120053		GOT1	2805	chr10	-0.309139	0.000613466
ENSG00000120057		SFRP5	6425	chr10	1.166	0.0408082
ENSG00000120068		HOXB8	3218	chr17	2.21561	0.0141552
ENSG00000120075		HOXB5	3215	chr17	1.96326	0.0113303
ENSG00000120088		CRHR1	1394	chr17	1.03474	0.0287893
ENSG00000120129		DUSP1	1843	chr5	0.390852	0.00649747
ENSG00000120137		PANK3	79646	chr5	-0.352145	0.000170632
ENSG00000120156		TEK	7010	chr9	1.31423	0.0334061
ENSG00000120158		RCL1	10171	chr9	-0.261562	0.0195199
ENSG00000120159		CAAP1	79886	chr9	-0.332787	0.00168301
ENSG00000120162		MOB3B	79817	chr9	-0.320352	0.0175166
ENSG00000120210		INSL6	11172	chr9	1.15605	0.0255342
ENSG00000120217		CD274	29126	chr9	0.390615	0.0326601
ENSG00000120251		GRIA2	2891	chr4	-0.428887	0.0119903
ENSG00000120262		CCDC170	80129	chr6	1.28298	0.046135
ENSG00000120279		MYCT1	80177	chr6	-0.675715	0.00362415
ENSG00000120322		PCDHB8	56128	chr5	-0.354006	0.0308338
ENSG00000120324		PCDHB10	56126	chr5	-0.312527	0.0291189
ENSG00000120328		PCDHB12	56124	chr5	-0.371399	0.0371423
ENSG00000120332		TNN	63923	chr1	1.80693	0.00724127
ENSG00000120334		CENPL	91687	chr1	-0.283728	0.0234612
ENSG00000120370		GORAB	92344	chr1	-0.270521	0.0350925
ENSG00000120438		TCP1	6950	chr6	0.380915	0.00044556
ENSG00000120457		KCNJ5	3762	chr11	1.16595	0.0181028
ENSG00000120498		TEX11	56159	chrX	2.13401	0.0137682
ENSG00000120509		PDZD11	51248	chrX	-0.213632	0.0196734
ENSG00000120526		NUDCD1	84955	chr8	-0.359872	3.23457e-05
ENSG00000120533		ENY2	56943	chr8	-0.249548	0.0123651
ENSG00000120539		MASTL	84930	chr10	-0.187092	0.0420118
ENSG00000120549		KIAA1217	56243	chr10	-0.672806	1.89142e-16
ENSG00000120645		IQSEC3	440073	chr12	0.62009	8.5147e-06
ENSG00000120659		TNFSF11	8600	chr13	1.93214	0.0225229
ENSG00000120662		MTRF1	9617	chr13	-0.382181	0.0108731
ENSG00000120685		PROSER1	80209	chr13	-0.178278	0.0268665
ENSG00000120688		WBP4	11193	chr13	-0.319741	0.0283596
ENSG00000120693		SMAD9	4093	chr13	-0.555091	2.34777e-09
ENSG00000120694		HSPH1	10808	chr13	1.87866	3.61202e-25
ENSG00000120708		TGFBI	7045	chr5	-0.214284	0.00999374
ENSG00000120709		FAM53C	51307	chr5	0.43941	9.30086e-07
ENSG00000120738		EGR1	1958	chr5	1.70672	3.01429e-15
ENSG00000120742		SERP1	27230	chr3	0.19879	0.0436629
ENSG00000120798		NR2C1	7181	chr12	-0.298717	0.00434953
ENSG00000120800		UTP20	27340	chr12	-0.243088	0.00282721
ENSG00000120802		TMPO	7112	chr12	-0.191879	0.00766731
ENSG00000120805		ARL1	400	chr12	-0.273508	0.00504387
ENSG00000120820		GLT8D2	83468	chr12	-0.277799	0.0055255
ENSG00000120833		SOCS2	8835	chr12	0.25569	0.0113779
ENSG00000120889		TNFRSF10B	8795	chr8	0.27786	0.00844813
ENSG00000120949		TNFRSF8	943	chr1	1.20216	0.030311
ENSG00000120952		PRAMEF2	65122	chr1	3.80967	0.0184788
ENSG00000120963		ZNF706	51123	chr8	-0.180551	0.0485606
ENSG00000121005		CRISPLD1	83690	chr8	-0.497108	4.74923e-07
ENSG00000121022		COPS5	10987	chr8	-0.215973	0.0327596
ENSG00000121039		RDH10	157506	chr8	-0.404863	0.00415949
ENSG00000121057		AKAP1	8165	chr17	-0.376126	2.22971e-05
ENSG00000121068		TBX2	6909	chr17	-0.41925	1.94748e-08
ENSG00000121075		TBX4	9496	chr17	0.915251	0.000116614
ENSG00000121101		TEX14	56155	chr17	1.14318	0.00299915
ENSG00000121207		LRAT	9227	chr4	2.26071	0.00351406
ENSG00000121274		TENT4B	64282	chr16	0.380182	7.20656e-05
ENSG00000121281		ADCY7	113	chr16	0.148901	0.0349465
ENSG00000121297		TSHZ3	57616	chr19	-0.481008	1.11617e-06
ENSG00000121314		TAS2R8	50836	chr12	2.37525	0.0228327
ENSG00000121350		PYROXD1	79912	chr12	-0.40962	0.00016694
ENSG00000121361		KCNJ8	3764	chr12	-1.59608	1.99117e-07
ENSG00000121440		PDZRN3	23024	chr3	-1.58816	1.87447e-38
ENSG00000121446		RGSL1	353299	chr1	1.8249	0.00248468
ENSG00000121454		LHX4	89884	chr1	-0.580478	0.00912786
ENSG00000121552		CSTA	1475	chr3	1.082	0.0470893
ENSG00000121570		DPPA4	55211	chr3	2.0884	0.0161118
ENSG00000121621		KIF18A	81930	chr11	-0.370085	0.00116991
ENSG00000121653		MAPK8IP1	9479	chr11	0.199988	0.0473309
ENSG00000121742		GJB6	10804	chr13	1.88346	0.0204496
ENSG00000121743		GJA3	2700	chr13	1.80261	0.0323927
ENSG00000121749		TBC1D15	64786	chr12	-0.293917	0.00271765
ENSG00000121764		HCRTR1	3061	chr1	0.826238	0.0171845
ENSG00000121797		CCRL2	9034	chr3	2.37025	0.0304262
ENSG00000121807		CCR2	729230	chr3	1.18452	0.019649
ENSG00000121851		POLR3GL	84265	chr1	-0.298559	0.0249786
ENSG00000121898		CPXM2	119587	chr10	1.83181	0.0130011
ENSG00000121903		ZSCAN20	7579	chr1	0.274489	0.00046239
ENSG00000121904		CSMD2	114784	chr1	0.974534	0.00100643
ENSG00000121931		LRIF1	55791	chr1	0.52493	1.73924e-07
ENSG00000121966		CXCR4	7852	chr2	-0.662449	0.000392174
ENSG00000122025		FLT3	2322	chr13	1.55602	0.0127069
ENSG00000122026		RPL21	6144	chr13	-0.22177	0.0303685
ENSG00000122085		MTERF4	130916	chr2	-0.217445	0.0490309
ENSG00000122133		PAEP	5047	chr9	-0.480814	3.87642e-06
ENSG00000122140		MRPS2	51116	chr9	-0.372397	8.28099e-05
ENSG00000122176		FMOD	2331	chr1	2.08561	0.0148649
ENSG00000122180		MYOG	4656	chr1	2.34004	0.00793591
ENSG00000122194		PLG	5340	chr6	1.91237	0.00552047
ENSG00000122218		COPA	1314	chr1	-0.293073	5.01441e-06
ENSG00000122223		CD244	51744	chr1	1.25506	0.0082579
ENSG00000122257		RBBP6	5930	chr16	0.201146	0.0032924
ENSG00000122299		ZC3H7A	29066	chr16	-0.341671	2.16327e-07
ENSG00000122375		OPN4	94233	chr10	2.17887	0.00824583
ENSG00000122417		ODF2L	57489	chr1	-0.376659	0.000411426
ENSG00000122420		PTGFR	5737	chr1	-0.73657	1.91424e-05
ENSG00000122435		TRMT13	54482	chr1	-0.424053	0.00263154
ENSG00000122481		RWDD3	25950	chr1	-0.44259	0.00420909
ENSG00000122484		RPAP2	79871	chr1	0.216591	0.00963301
ENSG00000122490		SLC66A2	80148	chr18	0.332411	0.00227808
ENSG00000122515		ZMIZ2	83637	chr7	-0.178292	0.0256811
ENSG00000122547		EEPD1	80820	chr7	0.628924	3.07098e-06
ENSG00000122550		KLHL7	55975	chr7	-0.184989	0.020375
ENSG00000122557		HERPUD2	64224	chr7	-0.171329	0.0393031
ENSG00000122565		CBX3	11335	chr7	-0.213612	0.0149712
ENSG00000122574		WIPF3	644150	chr7	0.807362	4.6729e-05
ENSG00000122644		ARL4A	10124	chr7	-0.439914	0.0150107
ENSG00000122674		CCZ1	51622	chr7	-0.263407	0.00059691
ENSG00000122678		POLM	27434	chr7	-0.217285	0.0456319
ENSG00000122679		RAMP3	10268	chr7	1.32128	0.0412255
ENSG00000122691		TWIST1	7291	chr7	-0.863781	8.26324e-28
ENSG00000122692		SMU1	55234	chr9	-0.258079	0.00487418
ENSG00000122707		RECK	8434	chr9	-0.193937	0.026226
ENSG00000122733		PHF24	23349	chr9	1.71033	0.000583434
ENSG00000122756		CNTFR	1271	chr9	0.368817	0.000538754
ENSG00000122779		TRIM24	8805	chr7	-0.28749	0.00016968
ENSG00000122786		CALD1	800	chr7	-0.178708	0.0495682
ENSG00000122852		SFTPA1	653509	chr10	1.96942	0.0259698
ENSG00000122863		CHST3	9469	chr10	0.250267	0.0284043
ENSG00000122877		EGR2	1959	chr10	1.23912	0.0058143
ENSG00000122882		ECD	11319	chr10	-0.390155	1.72386e-06
ENSG00000122912		SLC25A16	8034	chr10	-0.295356	0.0391896
ENSG00000122970		IFT81	28981	chr12	-0.225996	0.00485467
ENSG00000123095		BHLHE41	79365	chr12	0.32849	0.0461683
ENSG00000123130		ACOT9	23597	chrX	-0.197104	0.0491083
ENSG00000123154		WDR83	84292	chr19	-0.416003	0.0467454
ENSG00000123329		ARHGAP9	64333	chr12	0.787173	1.77716e-05
ENSG00000123338		NCKAP1L	3071	chr12	0.790016	0.00027304
ENSG00000123352		SPATS2	65244	chr12	0.176862	0.0433659
ENSG00000123358		NR4A1	3164	chr12	0.418219	0.000567088
ENSG00000123360		PDE1B	5153	chr12	1.8465	0.00179877
ENSG00000123374		CDK2	1017	chr12	-0.186079	0.0350004
ENSG00000123388		HOXC11	3227	chr12	1.94599	0.0206935
ENSG00000123407		HOXC12	3228	chr12	1.70202	0.0156501
ENSG00000123416		TUBA1B	10376	chr12	-0.295733	0.000948676
ENSG00000123427		EEF1AKMT3	25895	chr12	-0.304791	0.00270512
ENSG00000123454		DBH	1621	chr9	-0.563709	1.84978e-09
ENSG00000123485		HJURP	55355	chr2	-0.277	0.044166
ENSG00000123505		AMD1	262	chr6	0.205479	0.0403922
ENSG00000123561		SERPINA7	6906	chrX	3.96394	0.00124577
ENSG00000123572		NRK	203447	chrX	1.45388	0.00505263
ENSG00000123610		TNFAIP6	7130	chr2	-1.35107	8.90194e-08
ENSG00000123612		ACVR1C	130399	chr2	1.26825	0.0099191
ENSG00000123643		SLC36A1	206358	chr5	-0.203916	0.0276005
ENSG00000123689		G0S2	50486	chr1	1.04108	1.5649e-07
ENSG00000123700		KCNJ2	3759	chr17	-1.28874	2.46597e-27
ENSG00000123737		EXOSC9	5393	chr4	-0.442677	1.6787e-05
ENSG00000123838		C4BPA	722	chr1	2.37515	0.0104965
ENSG00000123908		AGO2	27161	chr8	0.196383	0.0192235
ENSG00000123975		CKS2	1164	chr9	0.357946	0.0099309
ENSG00000123992		DNPEP	23549	chr2	-0.153925	0.0470141
ENSG00000123999		INHA	3623	chr2	0.612526	0.0360558
ENSG00000124140		SLC12A5	57468	chr20	0.46597	0.00139668
ENSG00000124143		ARHGAP40	343578	chr20	1.41771	0.0261896
ENSG00000124145		SDC4	6385	chr20	-0.263653	0.0268246
ENSG00000124151		NCOA3	8202	chr20	0.142267	0.0376699
ENSG00000124160		NCOA5	57727	chr20	-0.481181	4.56514e-06
ENSG00000124181		PLCG1	5335	chr20	-0.16274	0.00610001
ENSG00000124198		ARFGEF2	10564	chr20	-0.149724	0.0374493
ENSG00000124201		ZNFX1	57169	chr20	0.154842	0.032448
ENSG00000124203		ZNF831	128611	chr20	1.17564	0.00436524
ENSG00000124216		SNAI1	6615	chr20	0.62389	9.14856e-07
ENSG00000124217		MOCS3	27304	chr20	-0.339101	0.0044061
ENSG00000124222		STX16	8675	chr20	-0.353885	0.00020585
ENSG00000124232		RBPJL	11317	chr20	1.92606	0.00842157
ENSG00000124233		SEMG1	6406	chr20	2.16343	0.0275079
ENSG00000124253		PCK1	5105	chr20	1.86508	0.0339137
ENSG00000124256		ZBP1	81030	chr20	1.14825	0.008974
ENSG00000124302		CHST8	64377	chr19	1.04981	1.12906e-06
ENSG00000124343		XG	7499	chrX	1.43683	0.0361268
ENSG00000124357		NAGK	55577	chr2	-0.394923	0.000284875
ENSG00000124374		PAIP2B	400961	chr2	0.233078	0.0359873
ENSG00000124422		USP22	23326	chr17	-0.189609	0.0343296
ENSG00000124444		ZNF576	79177	chr19	-0.322459	0.0366981
ENSG00000124449		IRGC	56269	chr19	2.44724	0.0236695
ENSG00000124466		LYPD3	27076	chr19	1.09493	0.0065948
ENSG00000124467		PSG8	440533	chr19	1.92683	0.0176779
ENSG00000124490		CRISP2	7180	chr6	3.35451	0.0195337
ENSG00000124491		F13A1	2162	chr6	0.933003	0.0032922
ENSG00000124493		GRM4	2914	chr6	1.95973	0.00361901
ENSG00000124496		TRERF1	55809	chr6	-0.288046	0.00232145
ENSG00000124562		SNRPC	6631	chr6	-0.193144	0.0316998
ENSG00000124571		XPO5	57510	chr6	-0.278596	0.000287824
ENSG00000124574		ABCC10	89845	chr6	-0.19546	0.0474875
ENSG00000124575		H1-3	3007	chr6	-0.603264	4.45072e-06
ENSG00000124678		TCP11	6954	chr6	1.59432	0.0357904
ENSG00000124702		KLHDC3	116138	chr6	-0.222729	0.0062517
ENSG00000124721		DNAH8	1769	chr6	1.43466	0.00330592
ENSG00000124731		TREM1	54210	chr6	0.529507	0.0402719
ENSG00000124749		COL21A1	81578	chr6	1.55709	0.0102173
ENSG00000124762		CDKN1A	1026	chr6	0.676779	2.6538e-07
ENSG00000124766		SOX4	6659	chr6	-0.786141	1.57099e-14
ENSG00000124772		CPNE5	57699	chr6	0.643115	0.00748693
ENSG00000124782		RREB1	6239	chr6	0.176341	0.0389669
ENSG00000124784		RIOK1	83732	chr6	-0.574391	3.2835e-09
ENSG00000124788		ATXN1	6310	chr6	0.178676	0.0335488
ENSG00000124789		NUP153	9972	chr6	0.185142	0.0164726
ENSG00000124795		DEK	7913	chr6	-0.200283	0.0147278
ENSG00000124802		EEF1E1	9521	chr6	-0.329745	0.0200247
ENSG00000124813		RUNX2	860	chr6	-0.66686	1.16404e-11
ENSG00000124831		LRRFIP1	9208	chr2	-0.194711	0.00862164
ENSG00000124839		RAB17	64284	chr2	1.65501	0.0113628
ENSG00000124875		CXCL6	6372	chr4	2.02296	0.0318593
ENSG00000124942		AHNAK	79026	chr11	-0.235196	0.0444522
ENSG00000125084		WNT1	7471	chr12	1.78081	0.0277757
ENSG00000125089		SH3TC1	54436	chr4	0.444597	0.000269584
ENSG00000125124		BBS2	583	chr16	-0.304192	0.00155832
ENSG00000125148		MT2A	4502	chr16	-0.243904	0.0353076
ENSG00000125166		GOT2	2806	chr16	-0.184259	0.0248197
ENSG00000125170		DOK4	55715	chr16	0.356278	0.000522532
ENSG00000125246		CLYBL	171425	chr13	0.697825	0.0117211
ENSG00000125255		SLC10A2	6555	chr13	3.58805	0.00319334
ENSG00000125266		EFNB2	1948	chr13	-0.839783	1.48098e-18
ENSG00000125347		IRF1	3659	chr5	0.458186	5.99494e-05
ENSG00000125355		TMEM255A	55026	chrX	1.06534	0.0237514
ENSG00000125356		NDUFA1	4694	chrX	-0.258655	0.0342917
ENSG00000125384		PTGER2	5732	chr14	-1.87447	2.30597e-29
ENSG00000125398		SOX9	6662	chr17	0.781917	5.72874e-05
ENSG00000125434		SLC25A35	399512	chr17	-0.300318	0.0386159
ENSG00000125450		NUP85	79902	chr17	-0.316641	0.000728265
ENSG00000125485		DDX31	64794	chr9	-0.207902	0.0498879
ENSG00000125492		BARHL1	56751	chr9	1.42985	0.0476213
ENSG00000125498		KIR2DL1	3802	chr19	2.47683	0.0149365
ENSG00000125522		NPBWR2	2832	chr20	2.01961	0.0113358
ENSG00000125618		PAX8	7849	chr2	1.07631	0.0365072
ENSG00000125630		POLR1B	84172	chr2	-0.25275	0.00189301
ENSG00000125633		CCDC93	54520	chr2	-0.362456	0.000290995
ENSG00000125637		PSD4	23550	chr2	0.498009	0.0151818
ENSG00000125656		CLPP	8192	chr19	-0.192993	0.0478379
ENSG00000125676		THOC2	57187	chrX	-0.199107	0.0393819
ENSG00000125691		RPL23	9349	chr17	-0.21981	0.0471057
ENSG00000125730		C3	718	chr19	1.42533	0.00275822
ENSG00000125731		SH2D3A	10045	chr19	0.772934	0.0106695
ENSG00000125735		TNFSF14	8740	chr19	1.67941	2.33886e-05
ENSG00000125740		FOSB	2354	chr19	1.54994	2.37569e-06
ENSG00000125741		OPA3	80207	chr19	-0.350517	0.000689256
ENSG00000125755		SYMPK	8189	chr19	-0.228114	0.00255594
ENSG00000125772		GPCPD1	56261	chr20	-0.659664	4.88014e-09
ENSG00000125775		SDCBP2	27111	chr20	0.620277	0.0173248
ENSG00000125798		FOXA2	3170	chr20	2.46771	0.00665485
ENSG00000125812		GZF1	64412	chr20	0.271232	0.0208567
ENSG00000125827		TMX4	56255	chr20	-0.330893	0.00148989
ENSG00000125843		AP5S1	55317	chr20	-0.63613	2.0173e-08
ENSG00000125844		RRBP1	6238	chr20	0.282723	0.0186413
ENSG00000125848		FLRT3	23767	chr20	-0.88731	4.25666e-09
ENSG00000125850		OVOL2	58495	chr20	1.76725	0.0192679
ENSG00000125861		GFRA4	64096	chr20	1.91675	0.0450724
ENSG00000125863		MKKS	8195	chr20	-0.285034	0.00316565
ENSG00000125870		SNRPB2	6629	chr20	-0.305409	0.000723861
ENSG00000125871		MGME1	92667	chr20	-0.24823	0.0214428
ENSG00000125885		MCM8	84515	chr20	-0.231135	0.0219331
ENSG00000125900		SIRPD	128646	chr20	4.23192	0.0339431
ENSG00000125931		CITED1	4435	chrX	0.822029	0.0340732
ENSG00000125944		HNRNPR	10236	chr1	-0.257185	0.000629556
ENSG00000125954		CHURC1-FNTB	100529261	chr14	-0.290584	0.0493714
ENSG00000125962		ARMCX5	64860	chrX	-0.489814	0.000417695
ENSG00000125967		NECAB3	63941	chr20	0.394156	0.000434852
ENSG00000125971		DYNLRB1	83658	chr20	-0.153188	0.0486887
ENSG00000125975		C20orf173	140873	chr20	1.74753	0.0180898
ENSG00000125991		ERGIC3	51614	chr20	-0.149585	0.0246016
ENSG00000125999		BPIFB1	92747	chr20	1.43798	0.0279406
ENSG00000126016		AMOT	154796	chrX	-0.267899	0.00260423
ENSG00000126062		TMEM115	11070	chr3	-0.208803	0.0130976
ENSG00000126070		AGO3	192669	chr1	0.2891	0.000768335
ENSG00000126088		UROD	7389	chr1	-0.187382	0.010961
ENSG00000126106		TMEM53	79639	chr1	-0.420452	0.00493102
ENSG00000126107		HECTD3	79654	chr1	-0.326313	4.25316e-06
ENSG00000126216		TUBGCP3	10426	chr13	-0.296037	0.000151199
ENSG00000126226		PCID2	55795	chr13	-0.293973	0.00673228
ENSG00000126251		GPR42	2866	chr19	2.29726	0.0290843
ENSG00000126261		UBA2	10054	chr19	-0.174828	0.0484213
ENSG00000126266		FFAR1	2864	chr19	2.59817	0.000762799
ENSG00000126337		KRT36	8689	chr17	2.31633	0.0191083
ENSG00000126368		NR1D1	9572	chr17	-0.337772	0.00114946
ENSG00000126467		TSKS	60385	chr19	2.05481	0.00829572
ENSG00000126522		ASL	435	chr7	-1.15599	2.68501e-10
ENSG00000126545		CSN1S1	1446	chr4	3.63142	0.0203208
ENSG00000126562		WNK4	65266	chr17	0.281674	0.0319431
ENSG00000126581		BECN1	8678	chr17	-0.337118	0.000278381
ENSG00000126602		TRAP1	10131	chr16	-0.197123	0.00742612
ENSG00000126653		NSRP1	84081	chr17	0.334837	0.0116064
ENSG00000126705		AHDC1	27245	chr1	0.208586	0.00868359
ENSG00000126749		EMG1	10436	chr12	-0.251268	0.0038818
ENSG00000126759		CFP	5199	chrX	0.590098	0.00502315
ENSG00000126778		SIX1	6495	chr14	-0.452604	2.92426e-07
ENSG00000126803		HSPA2	3306	chr14	0.655102	2.73607e-07
ENSG00000126814		TRMT5	57570	chr14	-0.378832	0.000109149
ENSG00000126822		PLEKHG3	26030	chr14	0.238403	0.0084135
ENSG00000126838		PZP	5858	chr12	0.769713	0.0324953
ENSG00000126856		PRDM7	11105	chr16	1.87033	0.00598654
ENSG00000126883		NUP214	8021	chr9	-0.239662	0.00266608
ENSG00000126890		CTAG2	30848	chrX	1.69945	0.0470484
ENSG00000126947		ARMCX1	51309	chrX	-0.198662	0.0476069
ENSG00000127080		IPPK	64768	chr9	0.253565	0.0187741
ENSG00000127084		FGD3	89846	chr9	0.757948	0.000827239
ENSG00000127124		HIVEP3	59269	chr1	0.342228	0.000461085
ENSG00000127125		PPCS	79717	chr1	-0.260638	0.0236419
ENSG00000127152		BCL11B	64919	chr14	1.02856	0.00477054
ENSG00000127191		TRAF2	7186	chr9	0.432457	0.000364659
ENSG00000127241		MASP1	5648	chr3	2.16039	0.000303137
ENSG00000127249		ATP13A4	84239	chr3	1.6771	0.000302871
ENSG00000127311		HELB	92797	chr12	-0.561955	0.000287433
ENSG00000127324		TSPAN8	7103	chr12	-0.723416	9.02754e-06
ENSG00000127329		PTPRB	5787	chr12	-0.986173	2.97597e-08
ENSG00000127334		DYRK2	8445	chr12	-0.311963	0.000262085
ENSG00000127377		CRYGN	155051	chr7	1.18281	0.0220035
ENSG00000127412		TRPV5	56302	chr7	1.86495	0.0100756
ENSG00000127415		IDUA	3425	chr4	-0.23547	0.040118
ENSG00000127418		FGFRL1	53834	chr4	0.221962	0.0274043
ENSG00000127452		FBXL12	54850	chr19	-0.279199	0.00260353
ENSG00000127472		PLA2G5	5322	chr1	3.3971	0.000881634
ENSG00000127507		ADGRE2	30817	chr19	0.588188	0.0216873
ENSG00000127528		KLF2	10365	chr19	0.664238	0.00174963
ENSG00000127530		OR7C1	26664	chr19	1.19535	0.0150388
ENSG00000127554		GFER	2671	chr16	0.349893	0.0328004
ENSG00000127603		MACF1	23499	chr1	-0.251961	0.0222976
ENSG00000127863		TNFRSF19	55504	chr13	-0.555804	2.12818e-05
ENSG00000127920		GNG11	2791	chr7	-0.53954	3.27704e-05
ENSG00000127947		PTPN12	5782	chr7	-0.254829	0.000260731
ENSG00000127948		POR	5447	chr7	0.453782	0.000129328
ENSG00000127952		STYXL1	51657	chr7	-0.177946	0.0348342
ENSG00000127955		GNAI1	2770	chr7	-0.262893	0.000452674
ENSG00000127990		SGCE	8910	chr7	-0.203402	0.00531394
ENSG00000127993		RBM48	84060	chr7	-0.255482	0.016513
ENSG00000127995		CASD1	64921	chr7	-0.484613	4.10218e-07
ENSG00000128011		LRFN1	57622	chr19	0.307866	0.0303712
ENSG00000128016		ZFP36	7538	chr19	0.935422	1.39551e-19
ENSG00000128045		RASL11B	65997	chr4	-1.07776	1.7839e-07
ENSG00000128052		KDR	3791	chr4	1.56671	0.0184063
ENSG00000128159		TUBGCP6	85378	chr22	-0.253242	0.0192334
ENSG00000128165		ADM2	79924	chr22	1.27851	4.8827e-07
ENSG00000128191		DGCR8	54487	chr22	0.32214	0.00166166
ENSG00000128266		GNAZ	2781	chr22	0.25474	0.00953874
ENSG00000128268		MGAT3	4248	chr22	0.6581	2.03945e-05
[truncated: 4,327 more rows]

## Sheet: 50ug_9h vs C_9h
Whole genome RNA-sequencing reveals modulation of genes related to brain disorders by Withania somnifera in human neuroblastoma SK-N-SH cells
Eshita Sharma, Dilip Mehta, Nikita Jadhav, Dhananya S, Manju Moorthy,Gopalakrishna Ramaswamy, Sujit Nair
Ensembl_Gene_ID	Gene.Symbol	EntrezID	Chr	log2FoldChange	pvalue
ENSG00000000003	TSPAN6	7105	chrX	-0.278645	0.00704076
ENSG00000000457	SCYL3	57147	chr1	0.23994	0.0235548
ENSG00000000938	FGR	2268	chr1	1.23416	1.11978e-07
ENSG00000000971	CFH	3075	chr1	-0.466829	0.00010906
ENSG00000001036	FUCA2	2519	chr6	-0.49286	0.000148494
ENSG00000001084	GCLC	2729	chr6	0.46041	3.32786e-05
ENSG00000001167	NFYA	4800	chr6	-0.517314	1.38081e-09
ENSG00000001617	SEMA3F	6405	chr3	-0.779757	1.93547e-11
ENSG00000001626	CFTR	1080	chr7	1.32605	0.0210144
ENSG00000001630	CYP51A1	1595	chr7	-0.341707	0.013519
ENSG00000001631	KRIT1	889	chr7	0.412338	0.00868234
ENSG00000002330	BAD	572	chr11	-0.617868	4.71642e-05
ENSG00000002549	LAP3	51056	chr4	-0.309853	0.0139372
ENSG00000002746	HECW1	23072	chr7	1.48497	0.038205
ENSG00000002822	MAD1L1	8379	chr7	-0.382198	0.0146408
ENSG00000002834	LASP1	3927	chr17	0.380501	0.000126432
ENSG00000003096	KLHL13	90293	chrX	-0.916991	1.25726e-15
ENSG00000003147	ICA1	3382	chr7	-1.6596	1.28551e-13
ENSG00000003249	DBNDD1	79007	chr16	-0.371395	0.000461616
ENSG00000003393	ALS2	57679	chr2	0.192232	0.0360237
ENSG00000003400	CASP10	843	chr2	1.27341	0.000911727
ENSG00000003402	CFLAR	8837	chr2	0.440751	1.54174e-07
ENSG00000003989	SLC7A2	6542	chr8	-0.922352	2.38238e-13
ENSG00000004059	ARF5	381	chr7	-0.722985	3.41979e-12
ENSG00000004399	PLXND1	23129	chr3	-0.244073	0.0158011
ENSG00000004534	RBM6	10180	chr3	-0.4498	3.30117e-05
ENSG00000004700	RECQL	5965	chr12	-0.819412	4.0653e-13
ENSG00000004766	VPS50	55610	chr7	-0.226726	0.0368068
ENSG00000004779	NDUFAB1	4706	chr16	-0.635211	1.78878e-05
ENSG00000004848	ARX	170302	chrX	1.93711	0.0107689
ENSG00000004864	SLC25A13	10165	chr7	-0.173538	0.0467968
ENSG00000004866	ST7	7982	chr7	0.386129	0.000117142
ENSG00000004975	DVL2	1856	chr17	-0.244596	0.00434202
ENSG00000005001	PRSS22	64063	chr16	1.2066	0.031097
ENSG00000005007	UPF1	5976	chr19	-0.537751	1.17959e-06
ENSG00000005020	SKAP2	8935	chr7	0.836049	7.14929e-06
ENSG00000005022	SLC25A5	292	chrX	-0.283944	0.00337914
ENSG00000005100	DHX33	56919	chr17	-0.296098	0.000943712
ENSG00000005108	THSD7A	221981	chr7	-0.477783	5.30713e-05
ENSG00000005194	CIAPIN1	57019	chr16	0.554926	1.25911e-09
ENSG00000005206	SPPL2B	56928	chr19	-0.254192	0.0369249
ENSG00000005243	COPZ2	51226	chr17	-0.28779	0.0372081
ENSG00000005249	PRKAR2B	5577	chr7	0.320755	0.00107514
ENSG00000005339	CREBBP	1387	chr16	-0.255594	0.00517543
ENSG00000005379	TSPOAP1	9256	chr17	-0.428563	0.00231022
ENSG00000005381	MPO	4353	chr17	1.28507	0.0274205
ENSG00000005436	GCFC2	6936	chr2	0.277898	0.0139625
ENSG00000005448	WDR54	84058	chr2	-0.372571	0.000190984
ENSG00000005486	RHBDD2	57414	chr7	0.34407	0.0167249
ENSG00000005700	IBTK	25998	chr6	-0.178639	0.0476256
ENSG00000005844	ITGAL	3683	chr16	1.02619	2.55572e-06
ENSG00000005884	ITGA3	3675	chr17	-0.417949	0.00170499
ENSG00000005961	ITGA2B	3674	chr17	0.662891	0.00276076
ENSG00000006016	CRLF1	9244	chr19	-0.70049	0.0145078
ENSG00000006025	OSBPL7	114881	chr17	-0.294617	0.0124837
ENSG00000006047	YBX2	51087	chr17	0.533924	0.011327
ENSG00000006071	ABCC8	6833	chr11	-1.38046	8.53933e-09
ENSG00000006118	TMEM132A	54972	chr11	-0.522926	1.83541e-07
ENSG00000006282	SPATA20	64847	chr17	-0.324157	2.80568e-05
ENSG00000006283	CACNA1G	8913	chr17	0.840459	3.42512e-08
ENSG00000006377	DLX6	1750	chr7	-0.384063	0.0397931
ENSG00000006468	ETV1	2115	chr7	-0.766485	9.71616e-20
ENSG00000006634	DBF4	10926	chr7	0.421356	0.000273987
ENSG00000006695	COX10	1352	chr17	0.3843	3.27105e-05
ENSG00000006704	GTF2IRD1	9569	chr7	-0.508806	5.82457e-10
ENSG00000006712	PAF1	54623	chr19	0.335444	6.03634e-05
ENSG00000006715	VPS41	27072	chr7	-0.220132	0.00413737
ENSG00000006744	ELAC2	60528	chr17	-0.415634	9.39524e-07
ENSG00000006756	ARSD	414	chrX	-0.544292	4.49727e-08
ENSG00000006788	MYH13	8735	chr17	0.59128	0.0451791
ENSG00000006837	CDKL3	51265	chr5	0.855973	7.55507e-06
ENSG00000007001	UPP2	151531	chr2	1.31367	0.0452864
ENSG00000007047	MARK4	57787	chr19	-0.616501	4.1891e-09
ENSG00000007080	CCDC124	115098	chr19	-1.11072	6.08458e-13
ENSG00000007129	CEACAM21	90273	chr19	1.16746	0.0430145
ENSG00000007168	PAFAH1B1	5048	chr17	-0.426964	9.56056e-09
ENSG00000007174	DNAH9	1770	chr17	0.997764	0.00422484
ENSG00000007255	TRAPPC6A	79090	chr19	-1.00164	0.000273673
ENSG00000007264	MATK	4145	chr19	0.94378	0.0436654
ENSG00000007306	CEACAM7	1087	chr19	2.90385	0.00341928
ENSG00000007312	CD79B	974	chr17	1.2903	0.00154717
ENSG00000007372	PAX6	5080	chr11	0.861465	0.00467286
ENSG00000007376	RPUSD1	113000	chr16	-0.36594	0.00239805
ENSG00000007402	CACNA2D2	9254	chr3	-1.0823	5.66869e-07
ENSG00000007516	BAIAP3	8938	chr16	0.446795	0.0435455
ENSG00000007520	TSR3	115939	chr16	-1.00041	1.16841e-07
ENSG00000007541	PIGQ	9091	chr16	-0.510757	1.11693e-06
ENSG00000007545	CRAMP1	57585	chr16	-0.242178	0.0116085
ENSG00000007908	SELE	6401	chr1	2.04592	0.0212051
ENSG00000007923	DNAJC11	55735	chr1	-0.430924	2.03767e-05
ENSG00000008056	SYN1	6853	chrX	0.326371	0.00854791
ENSG00000008118	CAMK1G	57172	chr1	0.398853	0.0138932
ENSG00000008196	TFAP2B	7021	chr6	-0.40383	0.00275775
ENSG00000008256	CYTH3	9265	chr7	-0.185518	0.0359126
ENSG00000008277	ADAM22	53616	chr7	-0.290708	0.0026906
ENSG00000008282	SYPL1	6856	chr7	0.218969	0.0463026
ENSG00000008283	CYB561	1534	chr17	-0.931098	4.45545e-26
ENSG00000008311	AASS	10157	chr7	0.826629	2.37638e-08
ENSG00000008323	PLEKHG6	55200	chr12	0.54943	0.0207582
ENSG00000008394	MGST1	4257	chr12	0.890296	0.00658293
ENSG00000008405	CRY1	1407	chr12	-0.677747	4.80795e-07
ENSG00000008438	PGLYRP1	8993	chr19	0.797404	0.016121
ENSG00000008441	NFIX	4784	chr19	-0.762711	2.75654e-13
ENSG00000008516	MMP25	64386	chr16	0.901167	8.86438e-05
ENSG00000008517	IL32	9235	chr16	0.845799	0.000607302
ENSG00000008710	PKD1	5310	chr16	-0.749291	3.64427e-13
ENSG00000008735	MAPK8IP2	23542	chr22	-0.533094	8.68903e-06
ENSG00000008838	MED24	9862	chr17	-0.645762	1.07441e-13
ENSG00000008869	HEATR5B	54497	chr2	-0.28029	0.000183881
ENSG00000008988	RPS20	6224	chr8	-0.251586	0.00333808
ENSG00000009307	CSDE1	7812	chr1	-0.627975	3.40301e-10
ENSG00000009335	UBE3C	9690	chr7	-0.388357	4.75537e-05
ENSG00000009413	REV3L	5980	chr6	0.20104	0.0445028
ENSG00000009694	TENM1	10178	chrX	1.02574	5.33335e-05
ENSG00000009780	FAM76A	199870	chr1	-0.301599	0.0305254
ENSG00000009790	TRAF3IP3	80342	chr1	1.04839	3.47135e-10
ENSG00000009844	VTA1	51534	chr6	0.228202	0.0255237
ENSG00000009950	MLXIPL	51085	chr7	1.13285	0.00495485
ENSG00000010165	METTL13	51603	chr1	-0.311956	0.00143634
ENSG00000010219	DYRK4	8798	chr12	-0.322613	0.0445054
ENSG00000010244	ZNF207	7756	chr17	0.370485	6.90599e-05
ENSG00000010256	UQCRC1	7384	chr3	-0.443833	7.36883e-06
ENSG00000010270	STARD3NL	83930	chr7	0.680067	8.51649e-10
ENSG00000010278	CD9	928	chr12	-1.74786	1.04958e-37
ENSG00000010292	NCAPD2	9918	chr12	-0.618999	1.04937e-12
ENSG00000010319	SEMA3G	56920	chr3	1.45603	0.000282753
ENSG00000010322	NISCH	11188	chr3	-0.386513	0.000178502
ENSG00000010327	STAB1	23166	chr3	1.1256	4.11775e-05
ENSG00000010361	FUZ	80199	chr19	-0.38641	0.00169425
ENSG00000010404	IDS	3423	chrX	0.337876	6.44984e-05
ENSG00000010438	PRSS3	5646	chr9	0.273032	0.0374277
ENSG00000010610	CD4	920	chr12	1.34348	1.31621e-11
ENSG00000010671	BTK	695	chrX	0.968769	0.00698984
ENSG00000010704	HFE	3077	chr6	1.40231	0.000120068
ENSG00000010810	FYN	2534	chr6	-0.212577	0.0278087
ENSG00000011007	ELOA	6924	chr1	0.178346	0.0460194
ENSG00000011009	LYPLA2	11313	chr1	-0.44038	0.000108427
ENSG00000011028	MRC2	9902	chr17	-1.25818	4.45075e-26
ENSG00000011052	NME1-NME2	654364	chr17	-1.23727	4.31254e-14
ENSG00000011083	SLC6A7	6534	chr5	1.80911	0.00663517
ENSG00000011105	TSPAN9	10867	chr12	-0.510868	2.89199e-05
ENSG00000011114	BTBD7	55727	chr14	-0.245739	0.0133216
ENSG00000011143	MKS1	54903	chr17	-0.609789	2.75341e-06
ENSG00000011198	ABHD5	51099	chr3	0.29996	0.0028744
ENSG00000011304	PTBP1	5725	chr19	-0.425424	1.83086e-06
ENSG00000011376	LARS2	23395	chr3	-0.456567	6.28976e-07
ENSG00000011405	PIK3C2A	5286	chr11	0.21661	0.0129318
ENSG00000011422	PLAUR	5329	chr19	0.420875	0.00252331
ENSG00000011451	WIZ	58525	chr19	-0.401097	6.61843e-08
ENSG00000011454	RABGAP1	23637	chr9	-0.35639	8.5406e-06
ENSG00000011465	DCN	1634	chr12	-0.451937	0.000612169
ENSG00000011485	PPP5C	5536	chr19	-0.564117	1.13043e-11
ENSG00000011566	MAP4K3	8491	chr2	0.415357	5.37822e-06
ENSG00000011600	TYROBP	7305	chr19	0.93454	0.000394301
ENSG00000012061	ERCC1	2067	chr19	-0.254892	0.00186888
ENSG00000012124	CD22	933	chr19	1.28629	4.21304e-05
ENSG00000012174	MBTPS2	51360	chrX	0.467711	1.89311e-06
ENSG00000012211	PRICKLE3	4007	chrX	0.861513	0.000655039
ENSG00000012223	LTF	4057	chr3	1.12857	0.00011254
ENSG00000012660	ELOVL5	60481	chr6	0.287872	0.0134301
ENSG00000012779	ALOX5	240	chr10	1.17329	4.6917e-05
ENSG00000012817	KDM5D	8284	chrY	1.30598	0.000220334
ENSG00000012963	UBR7	55148	chr14	-0.321819	0.00250728
ENSG00000013016	EHD3	30845	chr2	-0.648695	1.7496e-12
ENSG00000013275	PSMC4	5704	chr19	-0.308807	0.00329875
ENSG00000013293	SLC7A14	57709	chr3	0.438167	0.00420365
ENSG00000013306	SLC25A39	51629	chr17	-0.324285	0.000658206
ENSG00000013364	MVP	9961	chr16	-0.475178	4.24757e-07
ENSG00000013374	NUB1	51667	chr7	-0.299398	0.000758599
ENSG00000013503	POLR3B	55703	chr12	-0.249748	0.0385775
ENSG00000013561	RNF14	9604	chr5	0.510103	1.33742e-07
ENSG00000013563	DNASE1L1	1774	chrX	-0.306258	0.00720876
ENSG00000013573	DDX11	1663	chr12	-0.503584	0.000571017
ENSG00000013588	GPRC5A	9052	chr12	0.437706	0.00237427
ENSG00000013619	MAMLD1	10046	chrX	0.868428	5.6323e-07
ENSG00000013725	CD6	923	chr11	0.915343	0.000889513
ENSG00000014164	ZC3H3	23144	chr8	-0.680693	2.13016e-08
ENSG00000014216	CAPN1	823	chr11	-0.425394	1.12584e-07
ENSG00000014641	MDH1	4190	chr2	-0.263142	0.00552059
ENSG00000015153	YAF2	10138	chr12	0.666533	8.66489e-10
ENSG00000015285	WAS	7454	chrX	1.03499	0.000111894
ENSG00000015479	MATR3	9782	chr5	-0.378563	1.03242e-06
ENSG00000015532	XYLT2	64132	chr17	-0.255851	0.0026348
ENSG00000015592	STMN4	81551	chr8	-1.22544	4.99507e-08
ENSG00000016082	ISL1	3670	chr5	-0.593712	1.90133e-13
ENSG00000016402	IL20RA	53832	chr6	-1.22482	6.04527e-13
ENSG00000016602	CLCA4	22802	chr1	2.17462	0.0454026
ENSG00000017797	RALBP1	10928	chr18	-0.26585	0.0112501
ENSG00000018236	CNTN1	1272	chr12	-0.538939	1.6048e-09
ENSG00000018280	SLC11A1	6556	chr2	1.23324	5.34065e-08
ENSG00000018408	WWTR1	25937	chr3	0.33781	0.00461745
ENSG00000018510	AGPS	8540	chr2	-0.284577	0.00185734
ENSG00000018610	STEEP1	63932	chrX	-0.366688	0.0163606
ENSG00000018625	ATP1A2	477	chr1	1.48748	0.0197498
ENSG00000019102	VSIG2	23584	chr11	0.896218	0.0207231
ENSG00000019144	PHLDB1	23187	chr11	-0.473322	2.45736e-07
ENSG00000019169	MARCO	8685	chr2	1.85507	0.0232039
ENSG00000019186	CYP24A1	1591	chr20	1.2446	0.0443507
ENSG00000019485	PRDM11	56981	chr11	-0.597383	1.46709e-05
ENSG00000019549	SNAI2	6591	chr8	0.787188	7.60487e-09
ENSG00000019582	CD74	972	chr5	1.16802	0.000897277
ENSG00000019991	HGF	3082	chr7	-0.402324	0.000313779
ENSG00000019995	ZRANB1	54764	chr10	0.194875	0.0431336
ENSG00000020129	NCDN	23154	chr1	-0.224251	0.0169756
ENSG00000020181	ADGRA2	25960	chr8	-0.812548	3.60252e-20
ENSG00000020633	RUNX3	864	chr1	1.10579	2.56939e-05
ENSG00000021461	CYP3A43	64816	chr7	2.30797	0.00289457
ENSG00000021488	SLC7A9	11136	chr19	2.46271	0.00126483
ENSG00000021762	OSBPL5	114879	chr11	-0.757663	1.20223e-13
ENSG00000022267	FHL1	2273	chrX	0.227061	0.023977
ENSG00000022277	RTF2	51507	chr20	-0.252933	0.0192519
ENSG00000022556	NLRP2	55655	chr19	1.83529	0.0165175
ENSG00000023041	ZDHHC6	64429	chr10	0.339389	0.00169094
ENSG00000023191	RNH1	6050	chr11	-0.393436	0.000151508
ENSG00000023228	NDUFS1	4719	chr2	0.180076	0.0169743
ENSG00000023445	BIRC3	330	chr11	0.656186	0.00479723
ENSG00000023572	GLRX2	51022	chr1	0.25618	0.0172887
ENSG00000023734	STRAP	11171	chr12	-0.53118	1.13335e-05
ENSG00000023839	ABCC2	1244	chr10	0.997702	0.00275094
ENSG00000023892	DEF6	50619	chr6	1.1421	1.28471e-05
ENSG00000023909	GCLM	2730	chr1	1.85131	1.13534e-12
ENSG00000024526	DEPDC1	55635	chr1	0.533936	1.16382e-06
ENSG00000024862	CCDC28A	25901	chr6	-0.451927	0.00251569
ENSG00000025293	PHF20	51230	chr20	-0.258388	0.00866583
ENSG00000025434	NR1H3	10062	chr11	0.401123	0.0203811
ENSG00000025708	TYMP	1890	chr22	0.437675	0.000499162
ENSG00000025770	NCAPH2	29781	chr22	-0.469931	0.000160623
ENSG00000026025	VIM	7431	chr10	-0.323204	0.0207448
ENSG00000026036	RTEL1-TNFRSF6B	100533107	chr20	-0.416083	0.00620996
ENSG00000026103	FAS	355	chr10	0.700282	2.98815e-10
ENSG00000026297	RNASET2	8635	chr6	0.55604	2.17356e-08
ENSG00000026652	AGPAT4	56895	chr6	-0.379183	0.00395126
ENSG00000026751	SLAMF7	57823	chr1	1.18402	0.000924448
ENSG00000027075	PRKCH	5583	chr14	0.466628	0.0224682
ENSG00000027644	INSRR	3645	chr1	-0.522587	0.00193187
ENSG00000027697	IFNGR1	3459	chr6	0.579418	9.01625e-07
ENSG00000027869	SH2D2A	9047	chr1	0.749638	0.0288698
ENSG00000028137	TNFRSF1B	7133	chr1	1.11234	7.10764e-07
ENSG00000028277	POU2F2	5452	chr19	0.906892	1.01539e-05
ENSG00000028528	SNX1	6642	chr15	-0.321688	2.79672e-06
ENSG00000029153	BMAL2	56938	chr12	-0.521703	0.000102106
ENSG00000029725	RABEP1	9135	chr17	-0.307261	0.00173904
ENSG00000029993	HMGB3	3149	chrX	-0.408629	7.345e-05
ENSG00000030304	MUSK	4593	chr9	1.35445	0.0145444
ENSG00000030419	IKZF2	22807	chr2	-0.31985	0.026939
ENSG00000030582	GRN	2896	chr17	-0.347494	0.00126903
ENSG00000031003	FAM13B	51306	chr5	0.225705	0.0137986
ENSG00000031081	ARHGAP31	57514	chr3	-0.55378	2.77678e-09
ENSG00000031698	SARS1	6301	chr1	-0.405639	0.00103543
ENSG00000031823	RANBP3	8498	chr19	-0.357889	0.00112569
ENSG00000032444	PNPLA6	10908	chr19	-0.397688	1.10478e-05
ENSG00000033122	LRRC7	57554	chr1	0.585792	0.0399221
ENSG00000033327	GAB2	9846	chr11	-0.644189	1.74042e-15
ENSG00000033627	ATP6V0A1	535	chr17	0.366568	1.12209e-05
ENSG00000033800	PIAS1	8554	chr15	0.241971	0.00197592
ENSG00000033867	SLC4A7	9497	chr3	0.760257	3.72123e-15
ENSG00000034053	APBA2	321	chr15	-0.319617	0.000572513
ENSG00000034239	CLXN	79645	chr8	1.48614	0.047518
ENSG00000034510	TMSB10	9168	chr2	-0.742693	5.23874e-10
ENSG00000034693	PEX3	8504	chr6	-0.468936	0.00351955
ENSG00000035664	DAPK2	23604	chr15	0.548803	0.0339608
ENSG00000035928	RFC1	5981	chr4	-0.336072	9.81728e-05
ENSG00000036448	MYOM2	9172	chr8	1.02671	0.0122321
ENSG00000036530	CYP46A1	10858	chr14	0.913584	0.0202965
ENSG00000036672	USP2	9099	chr11	-0.659992	0.00212916
ENSG00000037042	TUBG2	27175	chr17	-0.332769	0.0121001
ENSG00000037474	NSUN2	54888	chr5	-0.245294	0.00208508
ENSG00000037749	MFAP3	4238	chr5	-0.207072	0.0233593
ENSG00000037965	HOXC8	3224	chr12	0.534508	0.00135909
ENSG00000038002	AGA	175	chr4	-0.415239	0.00501826
ENSG00000038210	PI4K2B	55300	chr4	0.479768	0.00611655
ENSG00000038219	BOD1L1	259282	chr4	-0.257495	0.00116215
ENSG00000038295	TLL1	7092	chr4	-0.677071	3.70652e-05
ENSG00000038358	EDC4	23644	chr16	-0.411835	9.94358e-07
ENSG00000038382	TRIO	7204	chr5	-0.331017	2.00166e-05
ENSG00000038427	VCAN	1462	chr5	-0.394238	0.000139069
ENSG00000038532	CLEC16A	23274	chr16	-0.265784	0.00320043
ENSG00000039139	DNAH5	1767	chr5	1.19864	0.00290759
ENSG00000039523	RIPOR1	79567	chr16	0.255631	0.00220569
ENSG00000039537	C6	729	chr5	0.922499	0.00300348
ENSG00000039650	PNKP	11284	chr19	-0.539957	2.55416e-06
ENSG00000039987	BEST2	54831	chr19	1.11447	0.039475
ENSG00000040199	PHLPP2	23035	chr16	0.34128	0.00285817
ENSG00000040275	SPDL1	54908	chr5	-0.177474	0.0489159
ENSG00000040341	STAU2	27067	chr8	-0.196832	0.0282661
ENSG00000040487	SLC66A1	54896	chr1	-0.474053	0.00677464
ENSG00000041357	PSMA4	5685	chr15	0.231532	0.0147234
ENSG00000041515	MYO16	23026	chr13	0.538765	0.00024938
ENSG00000041982	TNC	3371	chr9	-0.80092	7.65269e-17
ENSG00000041988	THAP3	90326	chr1	-0.214754	0.0445178
ENSG00000042062	RIPOR3	140876	chr20	-0.81501	3.52655e-05
ENSG00000042317	SPATA7	55812	chr14	0.371153	0.0180554
ENSG00000042429	MED17	9440	chr11	0.278075	0.0142023
ENSG00000042493	CAPG	822	chr2	0.664863	0.0206056
ENSG00000042832	TG	7038	chr8	1.06983	0.0199337
ENSG00000042980	ADAM28	10863	chr8	1.18667	0.00480621
ENSG00000043462	LCP2	3937	chr5	1.33496	6.86874e-08
ENSG00000043514	TRIT1	54802	chr1	0.362121	0.01212
ENSG00000043591	ADRB1	153	chr10	1.9369	0.0164118
ENSG00000044090	CUL7	9820	chr6	-0.762798	2.20031e-21
ENSG00000044115	CTNNA1	1495	chr5	-0.330419	0.00027446
ENSG00000044446	PHKA2	5256	chrX	-0.43632	0.000344762
ENSG00000046653	GPM6B	2824	chrX	-0.395968	0.0128108
ENSG00000046889	PREX2	80243	chr8	1.60168	0.0249935
ENSG00000047188	YTHDC2	64848	chr5	0.223972	0.0310567
ENSG00000047230	CTPS2	56474	chrX	-0.373382	0.000667401
ENSG00000047365	ARAP2	116984	chr4	1.46775	0.000212888
ENSG00000047410	TPR	7175	chr1	-0.178045	0.0121121
ENSG00000047578	KATNIP	23247	chr16	-0.505347	2.67625e-05
ENSG00000047617	ANO2	57101	chr12	1.75054	0.0104399
ENSG00000047621	C12orf4	57102	chr12	0.449953	1.57943e-05
ENSG00000047648	ARHGAP6	395	chrX	0.729186	0.00294081
ENSG00000047849	MAP4	4134	chr3	-0.356111	0.000250119
ENSG00000048342	CC2D2A	57545	chr4	-0.386879	0.00281845
ENSG00000048462	TNFRSF17	608	chr16	1.90664	0.0190953
ENSG00000048471	SNX29	92017	chr16	-0.24362	0.0117698
ENSG00000048544	MRPS10	55173	chr6	-0.426807	0.000179556
ENSG00000048545	GUCA1A	2978	chr6	-0.688105	1.19578e-05
ENSG00000048740	CELF2	10659	chr10	1.10491	6.53387e-06
ENSG00000048828	FAM120A	23196	chr9	0.442483	5.73598e-06
ENSG00000048991	R3HDM1	23518	chr2	0.384198	5.73594e-07
ENSG00000049089	COL9A2	1298	chr1	-0.535142	0.0120261
ENSG00000049167	ERCC8	1161	chr5	0.274675	0.00567992
ENSG00000049246	PER3	8863	chr1	-0.481267	1.3289e-07
ENSG00000049323	LTBP1	4052	chr2	-0.452901	4.82374e-07
ENSG00000049449	RCN1	5954	chr11	-0.328459	0.00672605
ENSG00000049541	RFC2	5982	chr7	-0.602799	3.05644e-06
ENSG00000050130	JKAMP	51528	chr14	0.27733	0.012767
ENSG00000050165	DKK3	27122	chr11	-0.579446	6.23668e-08
ENSG00000050405	LIMA1	51474	chr12	-0.300219	0.00318249
ENSG00000050438	SLC4A8	9498	chr12	-0.479725	5.42217e-06
ENSG00000050730	TNIP3	79931	chr4	2.09942	0.000828673
ENSG00000050820	BCAR1	9564	chr16	-0.685072	1.58822e-08
ENSG00000051009	FHIP1B	84067	chr11	-0.256429	0.0291454
ENSG00000051128	HOMER3	9454	chr19	-0.392449	0.00317677
ENSG00000051180	RAD51	5888	chr15	-0.634311	0.0114019
ENSG00000051382	PIK3CB	5291	chr3	0.251677	0.022537
ENSG00000052723	SIKE1	80143	chr1	0.479307	9.7563e-07
ENSG00000052749	RRP12	23223	chr10	-0.217722	0.00407925
ENSG00000052795	FNIP2	57600	chr4	-0.229316	0.0351368
ENSG00000052802	MSMO1	6307	chr4	0.356367	0.0101271
ENSG00000052841	TTC17	55761	chr11	0.315444	0.000104711
ENSG00000053108	FSTL4	23105	chr5	1.52136	5.59155e-08
ENSG00000053371	AKR7A2	8574	chr1	-1.08788	9.54813e-16
ENSG00000053372	MRTO4	51154	chr1	-0.41058	0.00683821
ENSG00000053438	NNAT	4826	chr20	-0.519167	1.28519e-07
ENSG00000053501	USE1	55850	chr19	-0.797076	1.02773e-06
ENSG00000053747	LAMA3	3909	chr18	-1.92085	1.11894e-28
ENSG00000053918	KCNQ1	3784	chr11	-0.588974	0.0083894
ENSG00000054116	TRAPPC3	27095	chr1	-0.206379	0.0457759
ENSG00000054118	THRAP3	9967	chr1	-0.373415	3.66859e-06
ENSG00000054148	PHPT1	29085	chr9	-0.721034	1.14183e-07
ENSG00000054219	LY75	4065	chr2	0.911598	0.0128205
ENSG00000054267	ARID4B	51742	chr1	-0.173043	0.0279349
ENSG00000054277	OPN3	23596	chr1	0.775236	5.37727e-09
ENSG00000054356	PTPRN	5798	chr2	-0.430701	0.000129796
ENSG00000054392	HHAT	55733	chr1	-0.483063	0.000190689
ENSG00000054598	FOXC1	2296	chr6	0.632044	1.65448e-08
ENSG00000054611	TBC1D22A	25771	chr22	-0.371925	0.000595976
ENSG00000054803	CBLN4	140689	chr20	-1.83031	9.52809e-07
ENSG00000054967	RELT	84957	chr11	0.658306	7.13608e-05
ENSG00000055070	SZRD1	26099	chr1	-0.473274	3.56936e-06
ENSG00000055118	KCNH2	3757	chr7	-0.279031	0.00253109
ENSG00000055130	CUL1	8454	chr7	-0.531021	1.66637e-07
ENSG00000055163	CYFIP2	26999	chr5	-0.373506	2.70267e-05
ENSG00000055208	TAB2	23118	chr6	0.239687	0.00882174
ENSG00000055332	EIF2AK2	5610	chr2	0.594058	2.77181e-10
ENSG00000055732	MCOLN3	55283	chr1	1.72116	0.0230631
ENSG00000055950	MRPL43	84545	chr10	-0.635951	2.79209e-07
ENSG00000055957	ITIH1	3697	chr3	1.57402	0.026025
ENSG00000056050	HPF1	54969	chr4	-1.16484	1.60424e-15
ENSG00000056097	ZFR	51663	chr5	-0.324712	0.00153817
ENSG00000056277	ZNF280C	55609	chrX	0.236389	0.00767419
ENSG00000056487	PHF21B	112885	chr22	-0.589939	1.04386e-08
ENSG00000056558	TRAF1	7185	chr9	0.940086	0.0086857
ENSG00000056998	GYG2	8908	chrX	-0.448878	0.00481931
ENSG00000057019	DCBLD2	131566	chr3	-0.625637	3.77357e-08
ENSG00000057608	GDI2	2665	chr10	-0.332405	0.00309084
ENSG00000057657	PRDM1	639	chr6	0.295223	0.0387574
ENSG00000057704	TMCC3	57458	chr12	0.438689	0.0269185
ENSG00000057935	MTA3	57504	chr2	-0.296938	0.00019772
ENSG00000058056	USP13	8975	chr3	0.316274	0.00173805
ENSG00000058063	ATP11B	23200	chr3	0.25345	0.00630646
ENSG00000058085	LAMC2	3918	chr1	1.68344	0.000389256
ENSG00000058091	CDK14	5218	chr7	-0.914883	9.57405e-18
ENSG00000058673	ZC3H11A	9877	chr1	-0.295639	0.000128216
ENSG00000058799	YIPF1	54432	chr1	0.505806	2.8481e-06
ENSG00000058866	DGKG	1608	chr3	1.01115	0.00582469
ENSG00000059377	TBXAS1	6916	chr7	1.06042	2.59394e-08
ENSG00000059691	GATB	5188	chr4	-0.187665	0.0486699
ENSG00000059728	MXD1	4084	chr2	0.650575	5.67253e-10
ENSG00000059804	SLC2A3	6515	chr12	0.703073	2.8714e-06
ENSG00000060069	CTDP1	9150	chr18	-0.424142	0.000236201
ENSG00000060138	YBX3	8531	chr12	1.27143	0.00163858
ENSG00000060140	STYK1	55359	chr12	1.89101	0.0459311
ENSG00000060237	WNK1	65125	chr12	0.177432	0.0355814
ENSG00000060491	OGFR	11054	chr20	-0.436455	0.000240938
ENSG00000060558	GNA15	2769	chr19	1.26457	0.015144
ENSG00000060656	PTPRU	10076	chr1	-0.625516	1.73972e-12
ENSG00000060709	RIMBP2	23504	chr12	-0.682022	5.12289e-06
ENSG00000060718	COL11A1	1301	chr1	-0.711383	6.15546e-11
ENSG00000060749	QSER1	79832	chr11	0.388858	3.51543e-05
ENSG00000060762	MPC1	51660	chr6	0.855398	1.68769e-10
ENSG00000060971	ACAA1	30	chr3	-0.31162	0.00727136
ENSG00000061337	LZTS1	11178	chr8	-0.365503	0.0104101
ENSG00000061794	MRPS35	60488	chr12	-0.34982	0.00760775
ENSG00000062096	ARSF	416	chrX	1.75649	0.0405613
ENSG00000062582	MRPS24	64951	chr7	-0.300859	0.0176377
ENSG00000062716	VMP1	81671	chr17	0.605793	1.69516e-07
ENSG00000062822	POLD1	5424	chr19	-0.581904	1.25452e-07
ENSG00000063046	EIF4B	1975	chr12	-0.255679	0.00481409
ENSG00000063169	BICRA	29998	chr19	-0.409837	5.93879e-05
ENSG00000063177	RPL18	6141	chr19	-0.710801	4.1988e-08
ENSG00000063244	U2AF2	11338	chr19	-0.346164	2.45143e-06
ENSG00000063245	EPN1	29924	chr19	-0.864992	2.06865e-20
ENSG00000063515	GSC2	2928	chr22	1.95004	0.0208607
ENSG00000063587	ZNF275	10838	chrX	0.406053	6.06295e-05
ENSG00000063601	MTMR1	8776	chrX	-0.298753	0.00433557
ENSG00000063660	GPC1	2817	chr2	-0.390305	0.00189924
ENSG00000063854	HAGH	3029	chr16	-0.455355	0.00050706
ENSG00000063978	RNF4	6047	chr4	0.40123	2.23788e-05
ENSG00000064012	CASP8	841	chr2	0.2856	0.0350564
ENSG00000064042	LIMCH1	22998	chr4	-0.246488	0.0105333
ENSG00000064102	INTS13	55726	chr12	-0.206863	0.0383178
ENSG00000064195	DLX3	1747	chr17	2.09032	0.00997588
ENSG00000064199	SPA17	53340	chr11	0.55768	1.42981e-05
ENSG00000064201	TSPAN32	10077	chr11	0.672236	0.00864504
ENSG00000064218	DMRT3	58524	chr9	1.91488	0.0332811
ENSG00000064270	ATP2C2	9914	chr16	0.655089	0.0301195
ENSG00000064300	NGFR	4804	chr17	-0.657722	5.33701e-05
ENSG00000064309	CDON	50937	chr11	-0.566562	9.89903e-12
ENSG00000064313	TAF2	6873	chr8	0.227508	0.0046879
ENSG00000064490	RFXANK	8625	chr19	-0.581074	2.48427e-06
ENSG00000064545	TMEM161A	54929	chr19	-0.522318	0.000169211
ENSG00000064547	LPAR2	9170	chr19	0.414873	1.97243e-05
ENSG00000064601	CTSA	5476	chr20	-0.229479	0.00454826
ENSG00000064655	EYA2	2139	chr20	1.85194	0.0256516
ENSG00000064692	SNCAIP	9627	chr5	-0.900079	0.0035038
ENSG00000064933	PMS1	5378	chr2	-0.218846	0.0479511
ENSG00000064961	HMG20B	10362	chr19	-0.675881	2.31037e-12
ENSG00000064989	CALCRL	10203	chr2	-1.19415	7.82249e-06
ENSG00000064999	ANKS1A	23294	chr6	-0.310156	0.00039098
ENSG00000065000	AP3D1	8943	chr19	-0.468382	3.53066e-09
ENSG00000065029	ZNF76	7629	chr6	0.268552	0.0374948
ENSG00000065057	NTHL1	4913	chr16	-0.546405	0.00219726
ENSG00000065060	BLTP3A	54887	chr6	0.273018	0.00297141
ENSG00000065135	GNAI3	2773	chr1	-0.240111	0.0166325
ENSG00000065150	IPO5	3843	chr13	-0.258487	0.00312937
ENSG00000065154	OAT	4942	chr10	-0.298551	0.0228068
ENSG00000065183	WDR3	10885	chr1	-0.254282	0.00733044
ENSG00000065268	WDR18	57418	chr19	-0.694951	1.55444e-07
ENSG00000065308	TRAM2	9697	chr6	0.256418	0.00781348
ENSG00000065328	MCM10	55388	chr10	-0.47151	0.000261313
ENSG00000065427	KARS1	3735	chr16	-0.288691	0.00420307
ENSG00000065491	TBC1D22B	55633	chr6	-0.504193	1.28451e-05
ENSG00000065518	NDUFB4	4710	chr3	-0.614135	5.028e-08
ENSG00000065534	MYLK	4638	chr3	-0.530195	2.51825e-09
ENSG00000065559	MAP2K4	6416	chr17	0.230169	0.0439798
ENSG00000065609	SNAP91	9892	chr6	-0.250513	0.0262727
ENSG00000065615	CYB5R4	51167	chr6	0.246145	0.00851979
ENSG00000065618	COL17A1	1308	chr10	1.35196	0.000195841
ENSG00000065675	PRKCQ	5588	chr10	0.662681	0.0165311
ENSG00000065802	ASB1	51665	chr2	-0.392917	0.00048992
ENSG00000065833	ME1	4199	chr6	1.33217	8.23996e-28
ENSG00000065970	FOXJ2	55810	chr12	0.322618	0.00251029
ENSG00000065978	YBX1	4904	chr1	-0.570711	1.85819e-06
ENSG00000065989	PDE4A	5141	chr19	-0.421509	0.000285653
ENSG00000066027	PPP2R5A	5525	chr1	0.379331	0.00033154
ENSG00000066032	CTNNA2	1496	chr2	-0.504393	0.000443686
ENSG00000066044	ELAVL1	1994	chr19	-0.327908	0.000426334
ENSG00000066117	SMARCD1	6602	chr12	-0.563598	1.11136e-12
ENSG00000066135	KDM4A	9682	chr1	-0.212155	0.0221277
ENSG00000066294	CD84	8832	chr1	0.961643	0.00143027
ENSG00000066336	SPI1	6688	chr11	1.13164	2.10589e-06
ENSG00000066382	MPPED2	744	chr11	0.359679	0.0221961
ENSG00000066427	ATXN3	4287	chr14	-0.227297	0.017336
ENSG00000066455	GOLGA5	9950	chr14	-0.260133	0.0155525
ENSG00000066468	FGFR2	2263	chr10	0.755611	0.00612748
ENSG00000066583	ISOC1	51015	chr5	-0.749009	1.18163e-10
ENSG00000066654	THUMPD1	55623	chr16	-0.278104	0.0032485
ENSG00000066735	KIF26A	26153	chr14	-1.41467	3.46115e-23
ENSG00000066855	MTFR1	9650	chr8	0.268453	0.0418429
ENSG00000067048	DDX3Y	8653	chrY	0.98402	0.00490457
ENSG00000067057	PFKP	5214	chr10	-0.365149	0.000818727
ENSG00000067066	SP100	6672	chr2	0.31376	0.00209915
ENSG00000067082	KLF6	1316	chr10	0.94568	3.1252e-14
ENSG00000067113	PLPP1	8611	chr5	0.419563	0.000230317
ENSG00000067167	TRAM1	23471	chr8	0.749728	2.03712e-11
ENSG00000067225	PKM	5315	chr15	-0.224977	0.0453819
ENSG00000067248	DHX29	54505	chr5	0.248198	0.00932827
ENSG00000067365	METTL22	79091	chr16	-0.301846	0.0230965
ENSG00000067369	TP53BP1	7158	chr15	-0.529662	1.18163e-13
ENSG00000067445	TRO	7216	chrX	-0.361308	6.72355e-06
ENSG00000067560	RHOA	387	chr3	0.691946	3.79003e-12
ENSG00000067596	DHX8	1659	chr17	-0.514514	1.04052e-09
ENSG00000067606	PRKCZ	5590	chr1	-0.393621	9.02691e-05
ENSG00000067646	ZFY	7544	chrY	2.52256	0.000486294
ENSG00000067704	IARS2	55699	chr1	-0.30343	0.00339927
ENSG00000067798	NAV3	89795	chr12	0.285702	0.0292858
ENSG00000067829	IDH3G	3421	chrX	-0.463873	1.56716e-05
ENSG00000067836	ROGDI	79641	chr16	-0.472933	2.79903e-06
ENSG00000067840	PDZD4	57595	chrX	-0.621644	1.81367e-07
ENSG00000067842	ATP2B3	492	chrX	-0.586538	8.54035e-05
ENSG00000068097	HEATR6	63897	chr17	-0.218835	0.0154364
ENSG00000068120	COASY	80347	chr17	-1.0115	1.15218e-19
ENSG00000068137	PLEKHH3	79990	chr17	-0.585981	1.18889e-06
ENSG00000068308	OTUD5	55593	chrX	-0.398879	1.96841e-05
ENSG00000068323	TFE3	7030	chrX	0.744336	5.44027e-10
ENSG00000068354	TBC1D25	4943	chrX	-0.386076	0.00120485
ENSG00000068394	GPKOW	27238	chrX	-1.04951	1.09928e-07
ENSG00000068654	POLR1A	25885	chr2	-0.298499	0.000120763
ENSG00000068745	IP6K2	51447	chr3	-0.254131	0.00648772
ENSG00000068784	SRBD1	55133	chr2	-0.406335	2.3557e-06
ENSG00000068831	RASGRP2	10235	chr11	0.769593	9.72857e-05
ENSG00000068976	PYGM	5837	chr11	1.10163	0.00219456
ENSG00000069206	ADAM7	8756	chr8	1.76826	0.0191452
ENSG00000069248	NUP133	55746	chr1	-0.434591	2.31004e-06
ENSG00000069399	BCL3	602	chr19	-0.32808	0.0133774
ENSG00000069424	KCNAB2	8514	chr1	0.344405	0.000806518
ENSG00000069482	GAL	51083	chr11	-1.08908	4.97202e-19
ENSG00000069509	FUNDC1	139341	chrX	-0.442555	0.0418492
ENSG00000069535	MAOB	4129	chrX	-0.454425	0.00363417
ENSG00000069667	RORA	6095	chr15	-0.293117	0.0412044
ENSG00000069702	TGFBR3	7049	chr1	0.967693	0.00716299
ENSG00000069812	HES2	54626	chr1	1.55401	0.0485631
ENSG00000069943	PIGB	9488	chr15	0.465264	0.000813266
ENSG00000069974	RAB27A	5873	chr15	-0.253398	0.0277624
ENSG00000069998	HDHD5	27440	chr22	-0.512207	3.20964e-05
ENSG00000070010	UFD1	7353	chr22	0.283161	0.00341054
ENSG00000070018	LRP6	4040	chr12	-0.191086	0.0145213
ENSG00000070047	PHRF1	57661	chr11	-0.960289	1.05962e-18
ENSG00000070081	NUCB2	4925	chr11	0.325737	0.000196539
ENSG00000070087	PFN2	5217	chr3	0.276683	0.00569832
ENSG00000070190	DAPP1	27071	chr4	1.2129	0.00013655
ENSG00000070366	SMG6	23293	chr17	-0.254879	0.00165624
ENSG00000070413	DGCR2	9993	chr22	-0.335694	0.00197199
ENSG00000070423	RNF126	55658	chr19	-0.387316	0.000142614
ENSG00000070444	MNT	4335	chr17	-0.185017	0.0494911
ENSG00000070476	ZXDC	79364	chr3	-0.216419	0.0261644
ENSG00000070610	GBA2	57704	chr9	-0.625135	1.36822e-12
ENSG00000070614	NDST1	3340	chr5	-0.257781	0.00304118
ENSG00000070718	AP3M2	10947	chr8	0.364741	0.0011375
ENSG00000070729	CNGB1	1258	chr16	1.27462	0.0487685
ENSG00000070731	ST6GALNAC2	10610	chr17	0.689703	0.0278781
ENSG00000070761	CFAP20	29105	chr16	-0.641376	8.27449e-06
ENSG00000070785	EIF2B3	8891	chr1	-0.691048	5.71932e-06
ENSG00000070814	TCOF1	6949	chr5	-0.269564	0.000664824
ENSG00000070882	OSBPL3	26031	chr7	0.236024	0.00539517
ENSG00000070886	EPHA8	2046	chr1	-0.742844	0.0204747
ENSG00000070950	RAD18	56852	chr3	0.279682	0.0255962
ENSG00000070961	ATP2B1	490	chr12	0.327265	0.000682017
ENSG00000071073	MGAT4A	11320	chr2	0.400793	0.00449138
ENSG00000071082	RPL31	6160	chr2	-0.237302	0.0336334
ENSG00000071127	WDR1	9948	chr4	-0.214869	0.0363238
ENSG00000071189	SNX13	23161	chr7	0.188692	0.0203951
ENSG00000071246	VASH1	22846	chr14	-0.298212	0.000998994
ENSG00000071282	LMCD1	29995	chr3	0.56698	5.19192e-07
ENSG00000071462	BUD23	114049	chr7	-0.470657	6.54403e-05
ENSG00000071553	ATP6AP1	537	chrX	-0.335049	0.000915322
ENSG00000071564	TCF3	6929	chr19	-0.460189	5.13021e-08
ENSG00000071575	TRIB2	28951	chr2	0.275651	0.034914
ENSG00000071626	DAZAP1	26528	chr19	-0.284256	0.00205799
ENSG00000071655	MBD3	53615	chr19	-0.493572	6.9528e-06
ENSG00000071794	HLTF	6596	chr3	-0.571774	5.74637e-08
ENSG00000071859	FAM50A	9130	chrX	-0.923152	6.42197e-17
ENSG00000071894	CPSF1	29894	chr8	-0.656683	4.54255e-15
ENSG00000072062	PRKACA	5566	chr19	-0.448587	0.000134419
ENSG00000072071	ADGRL1	22859	chr19	-0.441341	1.72812e-05
ENSG00000072110	ACTN1	87	chr14	-0.504423	2.07159e-08
ENSG00000072133	RPS6KA6	27330	chrX	-0.27364	0.00523004
ENSG00000072134	EPN2	22905	chr17	-0.344804	0.000118655
ENSG00000072135	PTPN18	26469	chr2	0.211255	0.0250227
ENSG00000072182	ASIC4	55515	chr2	-1.37134	5.71367e-10
ENSG00000072195	SPEG	10290	chr2	-0.608876	1.26549e-06
ENSG00000072210	ALDH3A2	224	chr17	0.448844	1.477e-05
ENSG00000072310	SREBF1	6720	chr17	-0.403437	2.33507e-05
ENSG00000072401	UBE2D1	7321	chr10	0.248601	0.0309772
ENSG00000072501	SMC1A	8243	chrX	-0.606573	9.11918e-12
ENSG00000072506	HSD17B10	3028	chrX	-0.389024	0.000339183
ENSG00000072571	HMMR	3161	chr5	0.528737	4.04897e-05
ENSG00000072682	P4HA2	8974	chr5	-0.302873	0.0403023
ENSG00000072694	FCGR2B	2213	chr1	1.20689	0.00212682
ENSG00000072736	NFATC3	4775	chr16	0.230148	0.0254069
ENSG00000072778	ACADVL	37	chr17	-0.249455	0.00825342
ENSG00000072818	ACAP1	9744	chr17	0.973008	3.4579e-11
ENSG00000072832	CRMP1	1400	chr4	-0.36706	2.15172e-05
ENSG00000072840	EVC	2121	chr4	-0.390257	0.000320229
ENSG00000072858	SIDT1	54847	chr3	1.40079	0.00519327
ENSG00000072958	AP1M1	8907	chr19	-0.455389	6.89202e-06
ENSG00000073008	PVR	5817	chr19	0.222679	0.0170325
ENSG00000073050	XRCC1	7515	chr19	-1.06169	2.99436e-17
ENSG00000073060	SCARB1	949	chr12	-0.333775	0.00148668
ENSG00000073111	MCM2	4171	chr3	-0.806827	8.71934e-10
ENSG00000073169	SELENOO	83642	chr22	-0.384548	0.00493011
ENSG00000073282	TP63	8626	chr3	1.71275	0.00898516
ENSG00000073331	ALPK1	80216	chr4	0.27833	0.00786596
ENSG00000073417	PDE8A	5151	chr15	0.202134	0.0492087
ENSG00000073464	CLCN4	1183	chrX	-0.293107	0.0182667
ENSG00000073578	SDHA	6389	chr5	-0.396175	0.000414152
ENSG00000073614	KDM5A	5927	chr12	-0.42354	5.7774e-07
ENSG00000073711	PPP2R3A	5523	chr3	0.44055	4.02274e-05
ENSG00000073712	FERMT2	10979	chr14	-0.560443	5.15743e-07
ENSG00000073734	ABCB11	8647	chr2	1.45039	0.0412611
ENSG00000073756	PTGS2	5743	chr1	1.16622	2.33078e-05
ENSG00000073803	MAP3K13	9175	chr3	0.289142	0.0033515
ENSG00000073849	ST6GAL1	6480	chr3	0.441829	1.27601e-05
ENSG00000073910	FRY	10129	chr13	-0.263213	0.0272676
ENSG00000073969	NSF	4905	chr17	0.558412	1.17151e-09
ENSG00000074047	GLI2	2736	chr2	-0.705105	1.52927e-05
ENSG00000074054	CLASP1	23332	chr2	-0.157232	0.0340333
ENSG00000074071	MRPS34	65993	chr16	-1.00895	6.31114e-11
ENSG00000074181	NOTCH3	4854	chr19	-0.887317	3.56149e-20
ENSG00000074211	PPP2R2C	5522	chr4	0.482037	0.00300775
ENSG00000074276	CDHR2	54825	chr5	0.561626	0.00138879
ENSG00000074319	TSG101	7251	chr11	0.269391	0.00450822
ENSG00000074370	ATP2A3	489	chr17	0.850465	8.04146e-07
ENSG00000074410	CA12	771	chr15	-0.379875	0.0199214
ENSG00000074590	NUAK1	9891	chr12	-0.39716	0.0190569
ENSG00000074603	DPP8	54878	chr15	-0.212921	0.0179047
ENSG00000074657	ZNF532	55205	chr18	-0.341057	0.000172608
ENSG00000074660	SCARF1	8578	chr17	0.900491	0.00915218
ENSG00000074696	HACD3	51495	chr15	0.279147	0.00994659
ENSG00000074706	IPCEF1	26034	chr6	1.32787	3.58025e-05
ENSG00000074755	ZZEF1	23140	chr17	-0.315471	0.000752996
ENSG00000074800	ENO1	2023	chr1	-0.454348	0.000516581
ENSG00000074803	SLC12A1	6557	chr15	0.992768	0.00277217
ENSG00000074842	MYDGF	56005	chr19	-0.815501	8.2187e-07
ENSG00000074855	ANO8	57719	chr19	-0.268861	0.0102643
ENSG00000074964	ARHGEF10L	55160	chr1	-0.343448	0.00584999
ENSG00000074966	TXK	7294	chr4	0.997684	5.54785e-05
ENSG00000075035	WSCD2	9671	chr12	0.691855	8.03044e-05
ENSG00000075043	KCNQ2	3785	chr20	-0.357277	5.11353e-07
ENSG00000075073	TACR2	6865	chr10	0.909263	0.0192289
ENSG00000075213	SEMA3A	10371	chr7	-0.740072	6.70243e-13
ENSG00000075218	GTSE1	51512	chr22	-0.461511	0.00100903
ENSG00000075223	SEMA3C	10512	chr7	-0.566807	5.57801e-10
ENSG00000075239	ACAT1	38	chr11	-0.533743	3.99467e-07
ENSG00000075240	GRAMD4	23151	chr22	-0.172004	0.0409649
ENSG00000075275	CELSR1	9620	chr22	-0.567487	3.29823e-06
ENSG00000075336	TIMM21	29090	chr18	-0.339226	0.0138772
ENSG00000075340	ADD2	119	chr2	-0.491509	5.60858e-07
ENSG00000075388	FGF4	2249	chr11	1.92106	0.0149809
ENSG00000075391	RASAL2	9462	chr1	0.226814	0.0131031
ENSG00000075415	SLC25A3	5250	chr12	-0.217997	0.0162505
ENSG00000075420	FNDC3B	64778	chr3	0.282022	0.00201425
ENSG00000075426	FOSL2	2355	chr2	0.490605	0.00208909
ENSG00000075429	CACNG5	27091	chr17	0.695079	0.0186369
ENSG00000075461	CACNG4	27092	chr17	-0.844308	2.78562e-21
ENSG00000075568	TMEM131	23505	chr2	0.305762	0.0012807
ENSG00000075618	FSCN1	6624	chr7	-0.782488	2.77099e-12
ENSG00000075651	PLD1	5337	chr3	-0.826437	5.46235e-12
ENSG00000075702	WDR62	284403	chr19	-0.474123	0.000249945
ENSG00000075711	DLG1	1739	chr3	0.347529	1.59145e-07
ENSG00000075785	RAB7A	7879	chr3	0.242488	0.0188524
ENSG00000075856	SART3	9733	chr12	-0.190873	0.020923
ENSG00000075884	ARHGAP15	55843	chr2	0.996994	0.00418716
ENSG00000075945	KIFAP3	22920	chr1	-0.309792	0.0021528
ENSG00000076003	MCM6	4175	chr2	-0.941998	2.87267e-11
ENSG00000076201	PTPN23	25930	chr3	-0.170853	0.0125413
ENSG00000076242	MLH1	4292	chr3	-0.271375	0.0016122
ENSG00000076248	UNG	7374	chr12	-0.24827	0.0116039
ENSG00000076356	PLXNA2	5362	chr1	0.451985	0.000279915
ENSG00000076382	SPAG5	10615	chr17	-0.387566	0.00228456
ENSG00000076513	ANKRD13A	88455	chr12	0.22387	0.0116983
ENSG00000076555	ACACB	32	chr12	-0.410242	1.05649e-05
ENSG00000076641	PAG1	55824	chr8	0.640884	6.74027e-05
ENSG00000076662	ICAM3	3385	chr19	0.966626	3.83934e-06
ENSG00000076826	CAMSAP3	57662	chr19	-0.739969	1.13739e-07
ENSG00000076864	RAP1GAP	5909	chr1	-0.759039	7.31982e-06
ENSG00000076924	XAB2	56949	chr19	-0.725794	9.09812e-12
ENSG00000076944	STXBP2	6813	chr19	0.695471	0.00106881
ENSG00000076984	MAP2K7	5609	chr19	-0.254553	0.00686328
ENSG00000077092	RARB	5915	chr3	0.632496	2.8711e-12
ENSG00000077097	TOP2B	7155	chr3	-0.358799	2.68073e-06
ENSG00000077235	GTF3C1	2975	chr16	-0.72038	5.66461e-17
ENSG00000077238	IL4R	3566	chr16	0.467068	0.00332779
ENSG00000077264	PAK3	5063	chrX	-0.373597	0.000235652
ENSG00000077279	DCX	1641	chrX	-0.435247	3.26497e-05
ENSG00000077312	SNRPA	6626	chr19	-0.681432	6.01496e-10
ENSG00000077348	EXOSC5	56915	chr19	-0.293042	0.0340304
ENSG00000077380	DYNC1I2	1781	chr2	-0.292661	0.0015191
ENSG00000077420	APBB1IP	54518	chr10	1.38938	2.2826e-06
ENSG00000077454	LRCH4	4034	chr7	-0.21782	0.0277176
ENSG00000077463	SIRT6	51548	chr19	-0.641269	1.83868e-06
ENSG00000077498	TYR	7299	chr11	2.2512	0.0481777
ENSG00000077616	NAALAD2	10003	chr11	0.561438	0.00164477
ENSG00000077713	SLC25A43	203427	chrX	0.57781	0.000195897
ENSG00000077721	UBE2A	7319	chrX	0.487356	1.74603e-07
ENSG00000077935	SMC1B	27127	chr22	0.929606	0.0237323
ENSG00000077942	FBLN1	2192	chr22	-0.372112	4.35254e-05
ENSG00000077984	CST7	8530	chr20	1.09068	0.00322727
ENSG00000078018	MAP2	4133	chr2	0.529809	6.19412e-11
ENSG00000078043	PIAS2	9063	chr18	0.471229	2.28391e-05
ENSG00000078053	AMPH	273	chr7	1.63196	0.0075398
ENSG00000078061	ARAF	369	chrX	-0.278341	0.00437701
ENSG00000078070	MCCC1	56922	chr3	-1.21498	1.71129e-19
ENSG00000078081	LAMP3	27074	chr3	-0.583757	0.0325906
ENSG00000078114	NEBL	10529	chr10	-0.482368	0.000123995
ENSG00000078124	ACER3	55331	chr11	0.602714	4.0217e-08
ENSG00000078237	TIGAR	57103	chr12	0.36485	0.00524872
ENSG00000078246	TULP3	7289	chr12	0.602328	9.74339e-12
ENSG00000078269	SYNJ2	8871	chr6	0.574163	8.24469e-05
ENSG00000078304	PPP2R5C	5527	chr14	-0.21969	0.00707378
ENSG00000078328	RBFOX1	54715	chr16	1.0069	0.0426535
ENSG00000078369	GNB1	2782	chr1	-0.28554	0.0018071
ENSG00000078399	HOXA9	3205	chr7	1.7994	0.0129449
ENSG00000078401	EDN1	1906	chr6	1.71919	0.00358924
ENSG00000078549	ADCYAP1R1	117	chr7	-0.779848	3.31439e-06
ENSG00000078589	P2RY10	27334	chrX	1.14563	0.0131935
ENSG00000078687	TNRC6C	57690	chr17	-0.640275	3.68321e-14
ENSG00000078699	CBFA2T2	9139	chr20	-0.200049	0.0125028
ENSG00000078747	ITCH	83737	chr20	0.206044	0.0222784
ENSG00000078804	TP53INP2	58476	chr20	0.293359	0.00385344
ENSG00000078808	SDF4	51150	chr1	-0.739766	1.24594e-11
ENSG00000078900	TP73	7161	chr1	-0.417562	0.00827011
ENSG00000078967	UBE2D4	51619	chr7	-0.232409	0.0107061
ENSG00000079156	OSBPL6	114880	chr2	0.521406	0.00290342
ENSG00000079263	SP140	11262	chr2	1.25127	2.04419e-06
ENSG00000079313	REXO1	57455	chr19	-0.395275	8.89028e-05
ENSG00000079387	SENP1	29843	chr12	0.447029	9.7459e-07
ENSG00000079432	CIC	23152	chr19	-0.535178	4.38092e-10
ENSG00000079459	FDFT1	2222	chr8	-0.295722	0.0169771
ENSG00000079462	PAFAH1B3	5050	chr19	-0.37237	0.000621605
ENSG00000079616	KIF22	3835	chr16	-0.402935	0.000135082
ENSG00000079691	CARMIL1	55604	chr6	-0.241785	0.0275242
ENSG00000079739	PGM1	5236	chr1	-0.329239	0.00576621
ENSG00000079785	DDX1	1653	chr2	-0.345293	2.83655e-07
ENSG00000079805	DNM2	1785	chr19	-0.46314	6.82503e-08
ENSG00000079819	EPB41L2	2037	chr6	0.766422	0.0261754
ENSG00000079841	RIMS1	22999	chr6	-1.03638	1.74994e-14
ENSG00000079931	MOXD1	26002	chr6	-0.26583	0.00387555
ENSG00000079950	STX7	8417	chr6	0.287432	0.00818476
ENSG00000079999	KEAP1	9817	chr19	-0.407574	0.00270366
ENSG00000080189	SLC35C2	51006	chr20	-0.246733	0.00546528
ENSG00000080224	EPHA6	285220	chr3	1.42454	0.00158651
ENSG00000080293	SCTR	6344	chr2	1.55143	0.0269455
ENSG00000080493	SLC4A4	8671	chr4	1.32415	0.0375339
ENSG00000080561	MID2	11043	chrX	1.09562	0.0259473
ENSG00000080573	COL5A3	50509	chr19	1.45144	0.0044208
ENSG00000080618	CPB2	1361	chr13	1.0449	0.0073187
ENSG00000080644	CHRNA3	1136	chr15	-0.719492	4.54284e-09
ENSG00000080802	CNOT4	4850	chr7	0.357984	0.000100095
ENSG00000080822	CLDND1	56650	chr3	0.704582	4.85981e-14
ENSG00000080824	HSP90AA1	3320	chr14	1.19885	1.73522e-05
ENSG00000080845	DLGAP4	22839	chr20	-0.336171	6.58057e-06
ENSG00000081019	RSBN1	54665	chr1	0.196239	0.0467874
ENSG00000081026	MAGI3	260425	chr1	-0.24167	0.00397179
ENSG00000081051	AFP	174	chr4	1.61367	0.0486009
ENSG00000081052	COL4A4	1286	chr2	1.18296	0.00487723
ENSG00000081087	OSTM1	28962	chr6	0.347521	0.00289444
ENSG00000081181	ARG2	384	chr14	-0.519919	0.000339561
ENSG00000081189	MEF2C	4208	chr5	-0.328187	0.00717776
ENSG00000081237	PTPRC	5788	chr1	1.1954	0.000455693
ENSG00000081248	CACNA1S	779	chr1	1.30349	0.0480316
ENSG00000081320	STK17B	9262	chr2	0.295927	0.0371017
ENSG00000081386	ZNF510	22869	chr9	0.212953	0.0207068
ENSG00000081665	ZNF506	440515	chr19	0.469129	9.55382e-05
ENSG00000081791	DELE1	9812	chr5	-0.348697	3.70613e-05
ENSG00000081913	PHLPP1	23239	chr18	0.33544	0.0221235
ENSG00000081923	ATP8B1	5205	chr18	0.53109	0.000483559
ENSG00000082068	WDR70	55100	chr5	-0.368314	0.000421443
ENSG00000082074	FYB1	2533	chr5	1.17335	0.000452018
ENSG00000082146	STRADB	55437	chr2	0.496695	5.71544e-08
ENSG00000082175	PGR	5241	chr11	1.41164	0.0270335
ENSG00000082212	ME2	4200	chr18	0.416579	1.3358e-06
ENSG00000082213	C5orf22	55322	chr5	0.404481	0.000272113
ENSG00000082269	FAM135A	57579	chr6	0.226993	0.0476744
ENSG00000082458	DLG3	1741	chrX	-0.252457	0.0164278
ENSG00000082497	SERTAD4	56256	chr1	-0.417063	0.00158697
ENSG00000082516	GEMIN5	25929	chr5	-0.279046	0.0099059
ENSG00000082641	NFE2L1	4779	chr17	-0.747022	1.83936e-13
ENSG00000082684	SEMA5B	54437	chr3	0.604175	0.0173254
ENSG00000082701	GSK3B	2932	chr3	0.207266	0.0248406
ENSG00000082781	ITGB5	3693	chr3	-0.692462	9.68031e-09
ENSG00000082898	XPO1	7514	chr2	-0.247665	0.000176726
ENSG00000082996	RNF13	11342	chr3	-0.458504	7.34255e-06
ENSG00000083067	TRPM3	80036	chr9	1.42693	0.00581606
ENSG00000083097	DOP1A	23033	chr6	-0.238582	0.0115039
ENSG00000083099	LYRM2	57226	chr6	-0.431364	4.60653e-06
ENSG00000083123	BCKDHB	594	chr6	0.243288	0.00985072
ENSG00000083307	GRHL2	79977	chr8	1.22749	0.023975
ENSG00000083312	TNPO1	3842	chr5	-0.24894	0.00456349
ENSG00000083535	PIBF1	10464	chr13	-0.405615	0.000892619
ENSG00000083642	PDS5B	23047	chr13	0.452982	2.40593e-07
ENSG00000083720	OXCT1	5019	chr5	-0.304744	0.0082068
ENSG00000083750	RRAGB	10325	chrX	-0.796283	6.60406e-05
ENSG00000083812	ZNF324	25799	chr19	-0.240493	0.0234617
ENSG00000083814	ZNF671	79891	chr19	0.764089	0.00537097
ENSG00000083838	ZNF446	55663	chr19	-0.451176	0.000744979
ENSG00000083896	YTHDC1	91746	chr4	0.328484	0.000264495
ENSG00000084070	SMAP2	64744	chr1	0.420441	0.000536153
ENSG00000084092	NOA1	84273	chr4	-0.332579	0.00221871
ENSG00000084093	REST	5978	chr4	0.196313	0.0312269
ENSG00000084110	HAL	3034	chr12	0.983099	0.0058754
ENSG00000084207	GSTP1	2950	chr11	-0.509791	9.23419e-07
ENSG00000084234	APLP2	334	chr11	0.230304	0.014626
ENSG00000084463	WBP11	51729	chr12	0.228674	0.0291699
ENSG00000084674	APOB	338	chr2	1.22115	0.0229483
ENSG00000084676	NCOA1	8648	chr2	0.213425	0.0180107
ENSG00000084693	AGBL5	60509	chr2	-0.479634	6.75743e-11
ENSG00000084733	RAB10	10890	chr2	0.421457	9.78091e-05
ENSG00000084734	GCKR	2646	chr2	1.21832	0.0125295
ENSG00000084754	HADHA	3030	chr2	-0.493109	9.94948e-06
ENSG00000084774	CAD	790	chr2	-0.66923	3.79642e-20
ENSG00000085063	CD59	966	chr11	-0.389555	0.00203397
ENSG00000085185	BCORL1	63035	chrX	-0.268	0.00473864
ENSG00000085224	ATRX	546	chrX	-0.321238	0.000338184
ENSG00000085231	AK6	102157402	chr5	0.453219	0.0123939
ENSG00000085265	FCN1	2219	chr9	1.12017	2.77861e-06
ENSG00000085276	MECOM	2122	chr3	-1.35406	4.22104e-20
ENSG00000085382	HACE1	57531	chr6	0.396176	3.94249e-05
ENSG00000085514	PILRA	29992	chr7	0.992424	1.29466e-07
ENSG00000085552	IGSF9	57549	chr1	-0.768522	4.21919e-09
ENSG00000085563	ABCB1	5243	chr7	-0.635635	6.40382e-08
ENSG00000085644	ZNF213	7760	chr16	0.477834	2.46086e-08
ENSG00000085662	AKR1B1	231	chr7	-0.661697	5.08279e-10
ENSG00000085733	CTTN	2017	chr11	-0.638585	2.76113e-13
ENSG00000085760	MTIF2	4528	chr2	-0.242625	0.0282418
ENSG00000085788	DDHD2	23259	chr8	-0.372548	2.50788e-05
ENSG00000085832	EPS15	2060	chr1	-0.197766	0.0124503
ENSG00000085840	ORC1	4998	chr1	-0.416264	0.00706657
ENSG00000085872	CHERP	10523	chr19	-0.536537	7.32109e-09
ENSG00000085982	USP40	55230	chr2	0.225041	0.0178944
ENSG00000085998	POMGNT1	55624	chr1	-0.642491	1.06433e-11
ENSG00000085999	RAD54L	8438	chr1	-0.360547	0.00887587
ENSG00000086015	MAST2	23139	chr1	-0.213429	0.0182624
ENSG00000086065	CHMP5	51510	chr9	-0.731664	1.4647e-09
ENSG00000086200	IPO11	51194	chr5	-0.584515	1.37011e-07
ENSG00000086205	FOLH1	2346	chr11	2.49727	0.0129194
ENSG00000086232	EIF2AK1	27102	chr7	0.424281	5.27832e-06
ENSG00000086289	EPDR1	54749	chr7	0.289979	0.0250378
ENSG00000086300	SNX10	29887	chr7	-0.623032	1.45133e-06
ENSG00000086475	SEPHS1	22929	chr10	-0.356132	0.00015264
ENSG00000086504	MRPL28	10573	chr16	-0.937604	7.66319e-14
ENSG00000086598	TMED2	10959	chr12	0.569681	4.76925e-08
ENSG00000086619	ERO1B	56605	chr1	0.543649	2.82163e-05
ENSG00000086666	ZFAND6	54469	chr15	0.797045	2.39539e-12
ENSG00000086696	HSD17B2	3294	chr16	1.81254	0.0109177
ENSG00000086717	PPEF1	5475	chrX	-0.794406	5.21423e-07
ENSG00000086730	LAT2	7462	chr7	0.592226	0.00102649
ENSG00000086758	HUWE1	10075	chrX	-0.255308	0.00610683
ENSG00000086967	MYBPC2	4606	chr19	1.40123	0.0282782
ENSG00000087053	MTMR2	8898	chr11	0.207452	0.0221197
ENSG00000087074	PPP1R15A	23645	chr19	0.430442	0.016556
ENSG00000087076	HSD17B14	51171	chr19	-0.800104	1.09046e-05
ENSG00000087086	FTL	2512	chr19	0.721327	0.000168097
ENSG00000087087	SRRT	51593	chr7	-0.296825	0.000973595
ENSG00000087088	BAX	581	chr19	-0.648801	4.85683e-09
ENSG00000087095	NLK	51701	chr17	0.309352	0.00149418
ENSG00000087111	PIGS	94005	chr17	0.270002	0.000963215
ENSG00000087128	TMPRSS11E	28983	chr4	2.97484	0.00725943
ENSG00000087206	UIMC1	51720	chr5	-0.222879	0.0445602
ENSG00000087245	MMP2	4313	chr16	-0.315689	0.00044009
ENSG00000087263	OGFOD1	55239	chr16	0.362393	0.000386596
ENSG00000087299	L2HGDH	79944	chr14	-0.329513	0.0319542
ENSG00000087301	TXNDC16	57544	chr14	-0.263275	0.0219479
ENSG00000087302	RTRAF	51637	chr14	-0.684427	1.90657e-13
ENSG00000087303	NID2	22795	chr14	-0.306925	0.000942035
ENSG00000087338	GMCL1	64395	chr2	-0.312697	0.00237366
ENSG00000087365	SF3B2	10992	chr11	-0.497421	1.38185e-07
ENSG00000087448	KLHL42	57542	chr12	0.180709	0.0226483
ENSG00000087460	GNAS	2778	chr20	-0.179794	0.0412827
ENSG00000087502	ERGIC2	51290	chr12	0.209222	0.0440639
ENSG00000087510	TFAP2C	7022	chr20	1.72956	0.0133397
ENSG00000087589	CASS4	57091	chr20	1.15918	0.00716105
ENSG00000088035	ALG6	29929	chr1	0.485744	0.000136829
ENSG00000088038	CNOT3	4849	chr19	-0.204449	0.013581
ENSG00000088247	KHSRP	8570	chr19	-0.472296	4.15841e-07
ENSG00000088280	ASAP3	55616	chr1	-0.349902	1.28714e-05
ENSG00000088298	EDEM2	55741	chr20	-0.550114	2.00132e-06
ENSG00000088356	PDRG1	81572	chr20	-0.426126	0.0244146
ENSG00000088367	EPB41L1	2036	chr20	-0.388859	1.06476e-05
ENSG00000088451	TGDS	23483	chr13	-0.387081	0.00485619
ENSG00000088538	DOCK3	1795	chr3	0.575284	0.0275391
ENSG00000088543	C3orf18	51161	chr3	0.388389	0.000152791
ENSG00000088682	COQ9	57017	chr16	-0.462093	1.17424e-06
ENSG00000088808	PPP1R13B	23368	chr14	-0.643022	1.33908e-08
ENSG00000088827	SIGLEC1	6614	chr20	1.1935	0.0281297
ENSG00000088836	SLC4A11	83959	chr20	0.392854	0.018653
ENSG00000088876	ZNF343	79175	chr20	-0.602223	5.59258e-07
ENSG00000088881	EBF4	57593	chr20	-0.510321	1.02724e-05
ENSG00000088882	CPXM1	56265	chr20	-0.762011	5.97744e-19
ENSG00000088888	MAVS	57506	chr20	0.227012	0.0030852
ENSG00000088899	LZTS3	9762	chr20	0.324299	0.00168087
ENSG00000088930	XRN2	22803	chr20	-0.387755	1.71728e-05
ENSG00000088986	DYNLL1	8655	chr12	0.337336	0.000496296
ENSG00000088992	TESC	54997	chr12	1.81582	0.0066315
ENSG00000089006	SNX5	27131	chr20	0.337034	0.00239249
ENSG00000089009	RPL6	6128	chr12	-0.660468	5.36744e-10
ENSG00000089048	ESF1	51575	chr20	-0.269079	0.0471395
ENSG00000089050	RBBP9	10741	chr20	0.25098	0.0157678
ENSG00000089053	ANAPC5	51433	chr12	-0.226937	0.0200043
ENSG00000089057	SLC23A2	9962	chr20	-0.332624	0.000467127
ENSG00000089063	TMEM230	29058	chr20	0.289018	0.00188385
ENSG00000089094	KDM2B	84678	chr12	-0.291614	0.000482308
ENSG00000089127	OAS1	4938	chr12	-0.643239	0.00354193
ENSG00000089154	GCN1	10985	chr12	-0.406954	7.53482e-08
ENSG00000089157	RPLP0	6175	chr12	-0.740321	2.08681e-10
ENSG00000089159	PXN	5829	chr12	0.35025	0.00114938
ENSG00000089169	RPH3A	22895	chr12	-1.10157	3.9226e-12
ENSG00000089195	TRMT6	51605	chr20	-0.404533	0.00229468
ENSG00000089199	CHGB	1114	chr20	-3.32413	4.48003e-176
ENSG00000089220	PEBP1	5037	chr12	-0.920612	3.15218e-14
ENSG00000089248	ERP29	10961	chr12	-0.574067	4.88052e-05
ENSG00000089250	NOS1	4842	chr12	-1.32	8.2282e-11
ENSG00000089280	FUS	2521	chr16	-0.248711	0.00438491
ENSG00000089327	FXYD5	53827	chr19	-0.284576	0.0465867
ENSG00000089351	GRAMD1A	57655	chr19	-0.492682	2.26959e-12
ENSG00000089486	CDIP1	29965	chr16	-0.295331	0.0192574
ENSG00000089505	CMTM1	113540	chr16	-0.836183	0.0053665
ENSG00000089685	BIRC5	332	chr17	-0.53229	0.00025028
ENSG00000089692	LAG3	3902	chr12	1.22374	1.31524e-09
ENSG00000090006	LTBP4	8425	chr19	-0.260714	0.0154094
ENSG00000090020	SLC9A1	6548	chr1	-0.344713	0.000297554
ENSG00000090060	PAPOLA	10914	chr14	0.275577	0.00116422
ENSG00000090097	PCBP4	57060	chr3	-0.502968	1.43181e-09
ENSG00000090238	YPEL3	83719	chr16	-0.323274	0.000111859
ENSG00000090273	NUDC	10726	chr1	-0.448727	0.000168123
ENSG00000090339	ICAM1	3383	chr19	-0.503869	0.00217182
ENSG00000090376	IRAK3	11213	chr12	1.22792	3.78712e-06
ENSG00000090382	LYZ	4069	chr12	1.24869	0.000258181
ENSG00000090402	SI	6476	chr3	2.04766	0.0110674
ENSG00000090432	MUL1	79594	chr1	-0.311348	0.0363458
ENSG00000090447	TFAP4	7023	chr16	-0.357692	0.00413456
ENSG00000090470	PDCD7	10081	chr15	-0.295267	0.00608796
ENSG00000090565	RAB11FIP3	9727	chr16	-0.281186	0.00449064
ENSG00000090612	ZNF268	10795	chr12	-0.427932	3.58677e-05
ENSG00000090615	GOLGA3	2802	chr12	-0.294173	0.00173118
ENSG00000090621	PABPC4	8761	chr1	-0.484087	2.08213e-08
ENSG00000090857	PDPR	55066	chr16	-0.225973	0.00856235
ENSG00000090863	GLG1	2734	chr16	-0.462286	4.56001e-07
ENSG00000090889	KIF4A	24137	chrX	-0.471295	0.000468762
ENSG00000090932	DLL3	10683	chr19	-0.843859	0.00400074
ENSG00000090971	NAT14	57106	chr19	-0.418047	0.000705743
ENSG00000090975	PITPNM2	57605	chr12	0.611069	1.90239e-06
ENSG00000091039	OSBPL8	114882	chr12	-0.34637	0.000552101
ENSG00000091106	NLRC4	58484	chr2	1.20681	7.17492e-08
ENSG00000091128	LAMB4	22798	chr7	1.11105	0.00120563
ENSG00000091136	LAMB1	3912	chr7	-0.391215	5.04652e-09
ENSG00000091140	DLD	1738	chr7	-0.289622	0.00244825
ENSG00000091164	TXNL1	9352	chr18	0.324139	0.000520782
ENSG00000091181	IL5RA	3568	chr3	1.13257	0.047915
ENSG00000091262	ABCC6	368	chr16	0.844345	0.000368425
ENSG00000091317	CMTM6	54918	chr3	-0.288592	0.0142797
ENSG00000091490	SEL1L3	23231	chr4	0.77533	9.26537e-07
ENSG00000091513	TF	7018	chr3	1.22691	0.0153462
ENSG00000091542	ALKBH5	54890	chr17	-0.348817	0.00398123
ENSG00000091583	APOH	350	chr17	2.15079	0.00767591
ENSG00000091592	NLRP1	22861	chr17	0.717903	6.39468e-06
ENSG00000091640	SPAG7	9552	chr17	-0.596735	9.79501e-06
ENSG00000091732	ZC3HC1	51530	chr7	-0.337472	0.00362986
ENSG00000091831	ESR1	2099	chr6	0.752964	0.0166657
ENSG00000091844	RGS17	26575	chr6	0.559643	0.000686531
ENSG00000091986	CCDC80	151887	chr3	-0.755482	7.62285e-16
ENSG00000092036	HAUS4	54930	chr14	-0.597501	0.000158978
ENSG00000092054	MYH7	4625	chr14	1.70652	0.00223554
ENSG00000092140	G2E3	55632	chr14	0.54584	2.04456e-08
ENSG00000092199	HNRNPC	3183	chr14	0.482718	1.01673e-08
ENSG00000092201	SUPT16H	11198	chr14	-0.194875	0.0224378
ENSG00000092295	TGM1	7051	chr14	0.612877	0.0300173
ENSG00000092345	DAZL	1618	chr3	1.95787	0.0276683
ENSG00000092439	TRPM7	54822	chr15	0.272148	0.00271192
ENSG00000092470	WDR76	79968	chr15	-0.347498	0.0080195
ENSG00000092621	PHGDH	26227	chr1	-0.513118	3.96331e-05
ENSG00000092841	MYL6	4637	chr12	-0.344471	0.000395075
ENSG00000092847	AGO1	26523	chr1	-0.185267	0.0223458
ENSG00000092853	CLSPN	63967	chr1	-0.429867	0.00114726
ENSG00000092929	UNC13D	201294	chr17	-0.277564	0.00224355
ENSG00000092931	MFSD11	79157	chr17	-0.298179	0.00100855
ENSG00000092964	DPYSL2	1808	chr8	-0.453557	2.47756e-05
ENSG00000092969	TGFB2	7042	chr1	-0.457528	0.00425633
ENSG00000092978	GPATCH2	55105	chr1	0.176841	0.0370263
ENSG00000093009	CDC45	8318	chr22	-0.576474	0.00564739
ENSG00000093010	COMT	1312	chr22	-0.419558	1.13466e-05
ENSG00000093072	ADA2	51816	chr22	1.09036	4.85383e-07
ENSG00000093144	ECHDC1	55862	chr6	0.233388	0.0278659
ENSG00000094631	HDAC6	10013	chrX	-0.228604	0.00438084
ENSG00000094755	GABRP	2568	chr5	1.6673	0.00540691
ENSG00000094963	FMO2	2327	chr1	1.85633	0.0189819
ENSG00000094975	SUCO	51430	chr1	0.233762	0.0249307
ENSG00000095002	MSH2	4436	chr2	-0.191041	0.0284345
ENSG00000095015	MAP3K1	4214	chr5	0.165181	0.0337721
ENSG00000095059	DHPS	1725	chr19	-0.431165	3.04193e-06
ENSG00000095110	NXPE1	120400	chr11	1.42243	0.0329945
ENSG00000095209	TMEM38B	55151	chr9	0.460755	0.00744531
ENSG00000095303	PTGS1	5742	chr9	0.683376	0.000153069
ENSG00000095319	NUP188	23511	chr9	-0.204091	0.00884488
ENSG00000095321	CRAT	1384	chr9	-0.280143	0.00280123
ENSG00000095380	NANS	54187	chr9	-0.291384	0.0481321
ENSG00000095585	BLNK	29760	chr10	0.831842	0.0223149
ENSG00000095627	TDRD1	56165	chr10	1.47817	0.049349
ENSG00000095637	SORBS1	10580	chr10	0.639449	1.98228e-09
ENSG00000095713	CRTAC1	55118	chr10	0.823497	0.0111608
ENSG00000095739	BAMBI	25805	chr10	0.913494	0.000189378
ENSG00000095787	WAC	51322	chr10	0.332672	4.50743e-05
ENSG00000095794	CREM	1390	chr10	0.264076	0.0406122
ENSG00000095906	NUBP2	10101	chr16	-0.584197	4.11194e-06
ENSG00000095951	HIVEP1	3096	chr6	0.501611	2.19018e-08
ENSG00000096384	HSP90AB1	3326	chr6	0.383913	0.00269287
ENSG00000096401	CDC5L	988	chr6	-0.568602	4.44215e-10
ENSG00000096433	ITPR3	3710	chr6	-0.453243	2.20449e-07
ENSG00000096654	ZNF184	7738	chr6	-0.383096	0.012211
ENSG00000096746	HNRNPH3	3189	chr10	-0.395833	1.69941e-05
ENSG00000096968	JAK2	3717	chr9	0.281433	0.032423
ENSG00000096996	IL12RB1	3594	chr19	0.915101	0.0364858
ENSG00000097007	ABL1	25	chr9	-0.491119	5.97435e-07
ENSG00000097021	ACOT7	11332	chr1	-0.349168	0.00527356
ENSG00000097033	SH3GLB1	51100	chr1	0.262073	0.00914964
ENSG00000097096	SYDE2	84144	chr1	1.99783	0.0110394
ENSG00000099139	PCSK5	5125	chr9	1.96777	0.0020659
ENSG00000099203	TMED1	11018	chr19	-0.482032	0.0152199
ENSG00000099246	RAB18	22931	chr10	0.367168	0.000509451
ENSG00000099284	MACROH2A2	55506	chr10	-0.244374	0.00373369
ENSG00000099331	MYO9B	4650	chr19	-0.362222	8.6955e-06
ENSG00000099341	PSMD8	5714	chr19	-0.604884	8.77728e-07
ENSG00000099364	FBXL19	54620	chr16	-0.613211	9.54026e-09
ENSG00000099365	STX1B	112755	chr16	-0.423519	0.0114533
ENSG00000099377	HSD3B7	80270	chr16	-0.570667	0.000243473
ENSG00000099385	BCL7C	9274	chr16	-0.599525	1.75383e-05
ENSG00000099622	CIRBP	1153	chr19	-0.395398	1.81243e-06
ENSG00000099624	ATP5F1D	513	chr19	-0.658446	3.16154e-08
ENSG00000099625	CBARP	255057	chr19	-0.439602	0.000516003
ENSG00000099783	HNRNPM	4670	chr19	-0.728495	2.56234e-16
ENSG00000099785	MARCHF2	51257	chr19	-0.610106	9.01895e-06
ENSG00000099795	NDUFB7	4713	chr19	-0.689026	1.20806e-07
ENSG00000099797	TECR	9524	chr19	-0.332562	0.0024768
ENSG00000099800	TIMM13	26517	chr19	-1.2067	5.96557e-18
ENSG00000099804	CDC34	997	chr19	-0.592276	6.48929e-05
ENSG00000099810	MTAP	4507	chr9	0.22906	0.00570696
ENSG00000099817	POLR2E	5434	chr19	-0.645641	2.73471e-09
ENSG00000099821	POLRMT	5442	chr19	-0.297038	0.00486477
ENSG00000099822	HCN2	610	chr19	-0.441904	0.00217358
ENSG00000099864	PALM	5064	chr19	-0.857435	1.74623e-11
ENSG00000099875	MKNK2	2872	chr19	-0.415395	0.000209561
ENSG00000099889	ARVCF	421	chr22	-1.18357	9.41097e-23
ENSG00000099899	TRMT2A	27037	chr22	-0.590439	7.00267e-08
ENSG00000099904	ZDHHC8	29801	chr22	-0.64623	2.02602e-13
ENSG00000099917	MED15	51586	chr22	-0.399351	2.64514e-07
ENSG00000099942	CRKL	1399	chr22	-0.435304	0.000181921
ENSG00000099949	LZTR1	8216	chr22	-0.389164	1.75728e-05
ENSG00000099953	MMP11	4320	chr22	-0.301589	0.00929267
ENSG00000099956	SMARCB1	6598	chr22	-0.430701	3.27239e-07
ENSG00000099977	DDT	1652	chr22	0.366336	0.00975426
ENSG00000099984	GSTT2	2953	chr22	-0.483447	0.0204892
ENSG00000099991	CABIN1	23523	chr22	-0.533595	1.01719e-11
ENSG00000099992	TBC1D10A	83874	chr22	-0.413307	0.0153715
ENSG00000100012	SEC14L3	266629	chr22	1.7193	0.0266512
ENSG00000100023	PPIL2	23759	chr22	-0.49466	1.14137e-09
ENSG00000100027	YPEL1	29799	chr22	-0.386716	0.000675381
ENSG00000100028	SNRPD3	6634	chr22	0.377215	0.000168102
ENSG00000100029	PES1	23481	chr22	-0.297905	0.00160024
ENSG00000100030	MAPK1	5594	chr22	0.277923	0.00781204
ENSG00000100034	PPM1F	9647	chr22	-0.214372	0.0223748
ENSG00000100038	TOP3B	8940	chr22	-0.730336	1.51691e-06
ENSG00000100055	CYTH4	27128	chr22	1.18578	3.20549e-06
ENSG00000100056	ESS2	8220	chr22	-0.318074	0.0191547
ENSG00000100060	MFNG	4242	chr22	1.36207	1.93412e-05
ENSG00000100065	CARD10	29775	chr22	-0.370584	0.0229159
ENSG00000100075	SLC25A1	6576	chr22	-0.254207	0.0244175
ENSG00000100077	GRK3	157	chr22	-0.472586	8.41479e-07
ENSG00000100079	LGALS2	3957	chr22	0.844202	0.00725395
ENSG00000100083	GGA1	26088	chr22	-0.260003	0.016721
ENSG00000100095	SEZ6L	23544	chr22	-0.492114	1.04992e-05
ENSG00000100097	LGALS1	3956	chr22	-0.199195	0.0470293
ENSG00000100104	SRRD	402055	chr22	-0.36802	0.00182445
ENSG00000100105	PATZ1	23598	chr22	-0.184051	0.0398283
ENSG00000100109	TFIP11	24144	chr22	-0.352789	0.00124317
ENSG00000100116	GCAT	23464	chr22	-0.503762	0.00489952
ENSG00000100129	EIF3L	51386	chr22	-0.22781	0.0117099
ENSG00000100142	POLR2F	5435	chr22	-0.578001	0.000150497
ENSG00000100151	PICK1	9463	chr22	-0.712854	0.000151487
ENSG00000100154	TTC28	23331	chr22	-0.261498	0.00742549
ENSG00000100162	CENPM	79019	chr22	-0.890003	0.0074062
ENSG00000100170	SLC5A1	6523	chr22	2.11172	0.00108165
ENSG00000100209	HSCB	150274	chr22	-0.566978	0.00324395
ENSG00000100216	TOMM22	56993	chr22	0.214661	0.041752
ENSG00000100219	XBP1	7494	chr22	0.664071	6.05824e-07
ENSG00000100220	RTCB	51493	chr22	-0.662726	4.50432e-08
ENSG00000100234	TIMP3	7078	chr22	0.866547	1.10085e-06
ENSG00000100239	PPP6R2	9701	chr22	-0.36138	9.2585e-05
ENSG00000100241	SBF1	6305	chr22	-0.487337	1.03517e-08
ENSG00000100242	SUN2	25777	chr22	0.268605	0.0180379
ENSG00000100243	CYB5R3	1727	chr22	-0.623725	1.95282e-10
ENSG00000100258	LMF2	91289	chr22	-0.438931	1.67643e-05
ENSG00000100266	PACSIN2	11252	chr22	-0.475252	0.000102202
ENSG00000100280	AP1B1	162	chr22	-0.40733	0.00020671
ENSG00000100284	TOM1	10043	chr22	-0.235925	0.0324537
ENSG00000100285	NEFH	4744	chr22	-0.522179	0.000158728
ENSG00000100288	CHKB	1120	chr22	-0.389927	0.00203191
ENSG00000100292	HMOX1	3162	chr22	3.59462	9.07575e-13
ENSG00000100294	MCAT	27349	chr22	-0.713923	0.00463056
ENSG00000100296	THOC5	8563	chr22	-0.367741	2.42567e-07
ENSG00000100297	MCM5	4174	chr22	-0.538857	3.63228e-09
ENSG00000100299	ARSA	410	chr22	-0.443631	2.56063e-06
ENSG00000100300	TSPO	706	chr22	-0.401482	0.00293107
ENSG00000100304	TTLL12	23170	chr22	-0.385519	0.00249509
ENSG00000100316	RPL3	6122	chr22	-0.568422	1.77143e-08
ENSG00000100320	RBFOX2	23543	chr22	-0.169542	0.0286667
ENSG00000100321	SYNGR1	9145	chr22	-0.442991	0.00246167
ENSG00000100325	ASCC2	84164	chr22	-0.276293	0.00103683
ENSG00000100330	MTMR3	8897	chr22	-0.20917	0.0416029
ENSG00000100336	APOL4	80832	chr22	-0.468946	0.0404546
ENSG00000100344	PNPLA3	80339	chr22	0.434046	0.0218491
ENSG00000100345	MYH9	4627	chr22	-0.49427	1.55002e-05
ENSG00000100346	CACNA1I	8911	chr22	1.48013	0.00194592
ENSG00000100347	SAMM50	25813	chr22	-0.554205	1.05022e-07
ENSG00000100351	GRAP2	9402	chr22	1.38909	0.000390624
ENSG00000100360	IFT27	11020	chr22	-0.637884	1.3769e-05
ENSG00000100362	PVALB	5816	chr22	1.5756	0.0428234
ENSG00000100364	KIAA0930	23313	chr22	-0.387197	0.00123173
ENSG00000100365	NCF4	4689	chr22	1.31828	1.93277e-08
ENSG00000100368	CSF2RB	1439	chr22	1.17035	0.000411414
ENSG00000100373	UPK3A	7380	chr22	1.77386	0.0481089
ENSG00000100376	FAM118A	55007	chr22	-0.392148	0.00350466
ENSG00000100379	KCTD17	79734	chr22	-0.667653	3.69037e-10
ENSG00000100385	IL2RB	3560	chr22	0.507548	0.0358966
ENSG00000100399	CHADL	150356	chr22	1.30729	0.0433975
ENSG00000100403	ZC3H7B	23264	chr22	-0.527952	9.93109e-08
ENSG00000100412	ACO2	50	chr22	-0.472524	1.33849e-07
ENSG00000100413	POLR3H	171568	chr22	-0.503648	1.57627e-05
ENSG00000100416	TRMU	55687	chr22	-0.29806	0.00597587
ENSG00000100417	PMM1	5372	chr22	-0.454098	0.00665287
ENSG00000100418	DESI1	27351	chr22	0.362864	0.000255464
ENSG00000100422	CERK	64781	chr22	-0.874623	4.43326e-17
ENSG00000100425	BRD1	23774	chr22	-0.256447	0.00851686
ENSG00000100427	MLC1	23209	chr22	1.42301	0.0139716
ENSG00000100429	HDAC10	83933	chr22	-0.468942	0.000617197
ENSG00000100433	KCNK10	54207	chr14	2.5459	0.000395693
ENSG00000100439	ABHD4	63874	chr14	0.4985	5.89401e-06
ENSG00000100450	GZMH	2999	chr14	1.0727	0.0151723
ENSG00000100473	COCH	1690	chr14	-0.293418	0.032295
ENSG00000100479	POLE2	5427	chr14	0.650839	0.000318288
ENSG00000100485	SOS2	6655	chr14	0.276457	0.00122742
ENSG00000100490	CDKL1	8814	chr14	0.425865	0.00725955
ENSG00000100503	NIN	51199	chr14	-0.213343	0.00473232
ENSG00000100504	PYGL	5836	chr14	-0.413791	0.000234694
ENSG00000100505	TRIM9	114088	chr14	-0.883363	6.40263e-13
ENSG00000100523	DDHD1	80821	chr14	0.376207	0.000288625
ENSG00000100526	CDKN3	1033	chr14	0.521979	0.000119406
ENSG00000100528	CNIH1	10175	chr14	-0.424103	3.57118e-05
ENSG00000100532	CGRRF1	10668	chr14	0.422492	0.0026547
ENSG00000100575	TIMM9	26520	chr14	-0.632821	0.00010986
ENSG00000100578	KIAA0586	9786	chr14	0.207907	0.0128681
ENSG00000100580	TMED8	283578	chr14	0.200247	0.0401259
ENSG00000100599	RIN3	79890	chr14	-0.471277	0.000107797
ENSG00000100600	LGMN	5641	chr14	-0.409803	0.000661839
ENSG00000100604	CHGA	1113	chr14	-1.93828	4.86294e-25
ENSG00000100605	ITPK1	3705	chr14	-0.242444	0.0112759
ENSG00000100625	SIX4	51804	chr14	0.242416	0.0183495
ENSG00000100626	GALNT16	57452	chr14	-0.659394	2.67378e-06
ENSG00000100647	SUSD6	9766	chr14	0.248568	0.0363864
ENSG00000100650	SRSF5	6430	chr14	-0.286519	0.00810403
ENSG00000100664	EIF5	1983	chr14	0.485327	5.27372e-06
ENSG00000100711	ZFYVE21	79038	chr14	-0.393087	0.00325345
ENSG00000100714	MTHFD1	4522	chr14	-0.653496	5.28441e-15
ENSG00000100721	TCL1A	8115	chr14	1.54433	0.0396982
ENSG00000100726	TELO2	9894	chr16	-0.796592	2.28886e-08
ENSG00000100739	BDKRB1	623	chr14	-0.831514	0.000148799
ENSG00000100744	GSKIP	51527	chr14	0.304955	0.00941877
ENSG00000100749	VRK1	7443	chr14	0.451023	9.34024e-05
ENSG00000100764	PSMC1	5700	chr14	-0.478244	5.43485e-06
ENSG00000100767	PAPLN	89932	chr14	-0.51654	0.00278012
ENSG00000100804	PSMB5	5693	chr14	0.407936	4.65647e-05
ENSG00000100811	YY1	7528	chr14	-0.235938	0.0180113
ENSG00000100814	CCNB1IP1	57820	chr14	-0.439418	2.55613e-06
ENSG00000100823	APEX1	328	chr14	-0.641878	4.50152e-13
ENSG00000100836	PABPN1	8106	chr14	-0.45121	7.05564e-06
ENSG00000100883	SRP54	6729	chr14	0.387432	0.000320521
ENSG00000100889	PCK2	5106	chr14	-0.249644	0.0447808
ENSG00000100890	PRORP	9692	chr14	-0.282273	0.0198606
ENSG00000100897	DCAF11	80344	chr14	-0.568323	4.72603e-10
ENSG00000100902	PSMA6	5687	chr14	-0.326914	0.00380879
ENSG00000100908	EMC9	51016	chr14	-0.610125	0.00171038
ENSG00000100916	BRMS1L	84312	chr14	-0.41548	0.00994717
ENSG00000100918	REC8	9985	chr14	-0.549866	2.6397e-11
ENSG00000100926	TM9SF1	10548	chr14	-0.412125	0.000286647
ENSG00000100934	SEC23A	10484	chr14	-0.287112	0.00310219
ENSG00000100949	RABGGTA	5875	chr14	0.376356	0.00140862
ENSG00000100968	NFATC4	4776	chr14	-1.14841	2.63206e-21
ENSG00000100979	PLTP	5360	chr20	-0.243274	0.0113912
ENSG00000100982	PCIF1	63935	chr20	-0.990173	1.98424e-17
ENSG00000100994	PYGB	5834	chr20	-0.520089	2.6468e-07
ENSG00000101000	PROCR	10544	chr20	-0.789035	0.000482717
ENSG00000101017	CD40	958	chr20	1.60164	0.00490599
ENSG00000101049	SGK2	10110	chr20	0.630797	0.0201158
ENSG00000101052	IFT52	51098	chr20	-0.271004	0.00741422
ENSG00000101057	MYBL2	4605	chr20	-0.964113	2.34629e-14
ENSG00000101074	R3HDML	140902	chr20	2.45056	0.0172212
ENSG00000101076	HNF4A	3172	chr20	1.4105	0.0332988
ENSG00000101079	NDRG3	57446	chr20	0.432892	7.41709e-07
ENSG00000101082	SLA2	84174	chr20	0.699505	0.0450813
ENSG00000101096	NFATC2	4773	chr20	0.655764	0.000210658
ENSG00000101098	RIMS4	140730	chr20	-0.525159	8.84519e-05
ENSG00000101104	PABPC1L	80336	chr20	-0.5598	0.0178156
ENSG00000101132	PFDN4	5203	chr20	-0.774375	0.000707976
ENSG00000101134	DOK5	55816	chr20	2.21372	0.0220171
ENSG00000101152	DNAJC5	80331	chr20	-0.240122	0.0315465
ENSG00000101158	NELFCD	51497	chr20	-0.308682	0.00100391
ENSG00000101161	PRPF6	24148	chr20	-0.487743	2.53039e-08
ENSG00000101162	TUBB1	81027	chr20	0.846959	5.73651e-06
ENSG00000101182	PSMA7	5688	chr20	-0.52756	6.15748e-05
ENSG00000101188	NTSR1	4923	chr20	1.55185	3.5079e-08
ENSG00000101189	MRGBP	55257	chr20	-0.534095	0.000275288
ENSG00000101191	DIDO1	11083	chr20	-0.341213	2.30648e-06
ENSG00000101193	GID8	54994	chr20	-0.336341	0.00340305
ENSG00000101194	SLC17A9	63910	chr20	1.46676	0.00656678
ENSG00000101199	ARFGAP1	55738	chr20	-0.294967	0.00146871
ENSG00000101210	EEF1A2	1917	chr20	-0.52066	2.32429e-06
ENSG00000101220	ADISSP	54976	chr20	-0.982223	4.86967e-12
ENSG00000101224	CDC25B	994	chr20	-0.315847	0.000168159
ENSG00000101246	ARFRP1	10139	chr20	-0.893764	2.15815e-09
ENSG00000101265	RASSF2	9770	chr20	0.889182	1.71802e-05
ENSG00000101292	PROKR2	128674	chr20	-2.56399	9.03335e-22
ENSG00000101306	MYLK2	85366	chr20	1.12112	0.0278627
ENSG00000101307	SIRPB1	10326	chr20	0.816394	0.00154265
ENSG00000101327	PDYN	5173	chr20	1.86054	0.0474386
ENSG00000101335	MYL9	10398	chr20	1.2357	0.0068779
ENSG00000101336	HCK	3055	chr20	1.12309	1.27635e-05
ENSG00000101337	TM9SF4	9777	chr20	-0.18262	0.0218709
ENSG00000101343	CRNKL1	51340	chr20	-0.414706	6.6275e-06
ENSG00000101350	KIF3B	9371	chr20	-0.199187	0.0329371
ENSG00000101365	IDH3B	3420	chr20	-0.636204	2.36165e-12
ENSG00000101384	JAG1	182	chr20	-0.322193	0.0113982
ENSG00000101400	SNTA1	6640	chr20	-0.502794	0.000847289
ENSG00000101405	OXT	5020	chr20	2.73771	0.0412925
ENSG00000101412	E2F1	1869	chr20	-0.986167	1.90501e-09
ENSG00000101425	BPI	671	chr20	1.24476	0.00392259
ENSG00000101439	CST3	1471	chr20	-0.222551	0.0218737
ENSG00000101444	AHCY	191	chr20	-0.393963	0.00113778
ENSG00000101445	PPP1R16B	26051	chr20	0.308161	0.00144328
ENSG00000101448	EPPIN	57119	chr20	1.9462	0.018945
ENSG00000101457	DNTTIP1	116092	chr20	-0.796312	2.69266e-05
ENSG00000101464	PIGU	128869	chr20	0.294538	0.0211097
ENSG00000101473	ACOT8	10005	chr20	-0.266408	0.0162338
ENSG00000101474	APMAP	57136	chr20	-0.423721	0.000225708
ENSG00000101557	USP14	9097	chr18	0.424046	0.000165009
ENSG00000101558	VAPA	9218	chr18	0.282007	0.00119916
ENSG00000101605	MYOM1	8736	chr18	0.866575	0.0191764
ENSG00000101608	MYL12A	10627	chr18	0.37912	0.00148983
ENSG00000101638	ST8SIA5	29906	chr18	1.17103	0.00788603
ENSG00000101654	RNMT	8731	chr18	0.288958	0.00333841
ENSG00000101670	LIPG	9388	chr18	-0.460137	0.0135293
ENSG00000101695	RNF125	54941	chr18	1.42393	0.000242226
ENSG00000101751	POLI	11201	chr18	0.334973	0.00935037
ENSG00000101773	RBBP8	5932	chr18	-0.429598	2.43287e-05
ENSG00000101811	CSTF2	1478	chrX	-0.291263	0.0152519
ENSG00000101812	H2BW2	286436	chrX	2.10919	0.0302687
ENSG00000101825	MXRA5	25878	chrX	-0.711499	3.86072e-08
ENSG00000101844	ATG4A	115201	chrX	0.458719	0.00138325
ENSG00000101850	GPR143	4935	chrX	1.50327	0.0389525
ENSG00000101868	POLA1	5422	chrX	-0.471148	7.24557e-06
ENSG00000101882	NKAP	79576	chrX	-0.251393	0.0476872
ENSG00000101883	RHOXF1	158800	chrX	0.607932	0.0433018
ENSG00000101892	ATP1B4	23439	chrX	1.69084	0.0361773
ENSG00000101911	PRPS2	5634	chrX	-0.559219	0.000348251
ENSG00000101916	TLR8	51311	chrX	0.913361	0.00502589
ENSG00000101940	WDR13	64743	chrX	-0.407354	7.34628e-06
ENSG00000101972	STAG2	10735	chrX	-0.177363	0.00962734
ENSG00000101977	MCF2	4168	chrX	1.60915	0.012623
ENSG00000101986	ABCD1	215	chrX	-0.75603	4.58065e-09
ENSG00000102024	PLS3	5358	chrX	-0.498376	3.45885e-06
ENSG00000102030	NAA10	8260	chrX	-0.695611	1.61093e-08
ENSG00000102038	SMARCA1	6594	chrX	-0.681599	2.09196e-15
ENSG00000102053	ZC3H12B	340554	chrX	0.465654	0.0306262
ENSG00000102054	RBBP7	5931	chrX	-0.187624	0.0493612
ENSG00000102081	FMR1	2332	chrX	0.274132	0.00127646
ENSG00000102103	PQBP1	10084	chrX	-0.575391	2.95092e-05
ENSG00000102109	PCSK1N	27344	chrX	-0.895885	2.00324e-09
ENSG00000102119	EMD	2010	chrX	-0.236531	0.0363385
ENSG00000102125	TAFAZZIN	6901	chrX	-0.278082	0.0291705
ENSG00000102144	PGK1	5230	chrX	0.193492	0.0430027
ENSG00000102181	CD99L2	83692	chrX	-0.250516	0.0150817
ENSG00000102189	EEA1	8411	chr12	0.233153	0.0230368
ENSG00000102221	JADE3	9767	chrX	0.438691	5.79602e-05
ENSG00000102226	USP11	8237	chrX	-0.548496	6.0583e-11
ENSG00000102230	PCYT1B	9468	chrX	0.257786	0.0167854
ENSG00000102241	HTATSF1	27336	chrX	-0.336123	0.024465
ENSG00000102245	CD40LG	959	chrX	1.33942	0.0150546
ENSG00000102287	GABRE	2564	chrX	1.29203	0.000963402
ENSG00000102302	FGD1	2245	chrX	-0.436176	0.000440546
ENSG00000102312	PORCN	64840	chrX	0.285166	0.0168843
ENSG00000102313	ITIH6	347365	chrX	1.46951	0.0470927
ENSG00000102316	MAGED2	10916	chrX	-0.699287	9.14364e-10
ENSG00000102349	KLF8	11279	chrX	1.07359	0.00358234
ENSG00000102387	TAF7L	54457	chrX	0.947248	0.0441308
ENSG00000102393	GLA	2717	chrX	0.596751	1.58857e-06
ENSG00000102401	ARMCX3	51566	chrX	-0.457358	3.03571e-05
ENSG00000102409	BEX4	56271	chrX	0.308893	0.011299
ENSG00000102445	RUBCNL	80183	chr13	1.28168	0.00215026
ENSG00000102466	FGF14	2259	chr13	-0.920672	8.76568e-09
ENSG00000102524	TNFSF13B	10673	chr13	1.10035	1.27025e-05
ENSG00000102547	CAB39L	81617	chr13	0.752566	8.08668e-05
ENSG00000102554	KLF5	688	chr13	0.613437	0.0018311
ENSG00000102572	STK24	8428	chr13	-0.191242	0.0428469
ENSG00000102580	DNAJC3	5611	chr13	0.310282	0.0179611
ENSG00000102606	ARHGEF7	8874	chr13	-0.365842	2.53966e-05
ENSG00000102678	FGF9	2254	chr13	1.54709	0.0459387
ENSG00000102710	SUPT20H	55578	chr13	0.351053	0.00016482
ENSG00000102780	DGKH	160851	chr13	0.277409	0.0175511
ENSG00000102781	KATNAL1	84056	chr13	0.241862	0.0140271
ENSG00000102837	OLFM4	10562	chr13	1.1946	0.0400703
ENSG00000102870	ZNF629	23361	chr16	-0.5198	5.23197e-09
ENSG00000102878	HSF4	3299	chr16	-0.599159	0.000429745
ENSG00000102879	CORO1A	11151	chr16	1.02688	6.85571e-09
ENSG00000102882	MAPK3	5595	chr16	-0.612445	2.36862e-08
ENSG00000102893	PHKB	5257	chr16	-0.31994	0.000351776
ENSG00000102897	LYRM1	57149	chr16	0.319034	0.018507
ENSG00000102898	NUTF2	10204	chr16	0.151854	0.0449702
ENSG00000102900	NUP93	9688	chr16	-0.348032	0.000272362
ENSG00000102908	NFAT5	10725	chr16	0.449166	9.32771e-06
ENSG00000102934	PLLP	51090	chr16	0.218869	0.0292594
ENSG00000102981	PARD6A	50855	chr16	-0.430637	0.0298627
ENSG00000102996	MMP15	4324	chr16	-0.789382	8.05395e-07
ENSG00000103024	NME3	4832	chr16	-0.510588	0.000370133
ENSG00000103043	VAC14	55697	chr16	-0.257174	0.0101589
ENSG00000103044	HAS3	3038	chr16	0.315168	0.0213999
ENSG00000103051	COG4	25839	chr16	-0.486694	1.50887e-09
ENSG00000103056	SMPD3	55512	chr16	-0.306613	0.0119048
ENSG00000103061	SLC7A6OS	84138	chr16	0.284683	0.011002
ENSG00000103064	SLC7A6	9057	chr16	0.312192	0.00072077
ENSG00000103067	ESRP2	80004	chr16	0.705735	0.0275074
ENSG00000103089	FA2H	79152	chr16	1.57108	0.0189836
ENSG00000103145	HCFC1R1	54985	chr16	-0.779686	1.26153e-09
ENSG00000103152	MPG	4350	chr16	-1.17255	1.01514e-16
ENSG00000103160	HSDL1	83693	chr16	-0.318472	0.00354848
ENSG00000103168	TAF1C	9013	chr16	-0.389117	0.000293337
ENSG00000103175	WFDC1	58189	chr16	1.43326	0.0163202
ENSG00000103187	COTL1	23406	chr16	0.528651	0.00077762
ENSG00000103194	USP10	9100	chr16	0.234866	0.0188541
ENSG00000103196	CRISPLD2	83716	chr16	-0.475252	0.00136055
ENSG00000103197	TSC2	7249	chr16	-0.34197	0.000373431
ENSG00000103199	ZNF500	26048	chr16	-0.300736	0.0272796
ENSG00000103226	NOMO3	408050	chr16	-0.235396	0.00860957
ENSG00000103245	CIAO3	64428	chr16	-0.398718	0.00057223
ENSG00000103249	CLCN7	1186	chr16	-0.295796	0.00401201
ENSG00000103253	HAGHL	84264	chr16	-0.422924	0.0117733
ENSG00000103254	ANTKMT	65990	chr16	-0.890743	1.03004e-05
ENSG00000103257	SLC7A5	8140	chr16	0.605776	0.0453025
ENSG00000103260	METRN	79006	chr16	-0.252856	0.0246131
ENSG00000103264	FBXO31	79791	chr16	-0.529377	2.61573e-06
ENSG00000103266	STUB1	10273	chr16	-0.846026	9.81889e-09
ENSG00000103269	RHBDL1	9028	chr16	-0.424609	0.027324
ENSG00000103313	MEFV	4210	chr16	1.08335	2.38085e-05
ENSG00000103319	EEF2K	29904	chr16	-0.286601	0.00190379
ENSG00000103363	ELOB	6923	chr16	-0.534535	1.94308e-09
ENSG00000103381	CPPED1	55313	chr16	0.434013	0.00189304
ENSG00000103404	USP31	57478	chr16	-0.323712	0.00117097
ENSG00000103415	HMOX2	3163	chr16	-0.543183	0.000314626
ENSG00000103423	DNAJA3	9093	chr16	-0.257729	0.0151491
ENSG00000103426	CORO7-PAM16	100529144	chr16	-0.537587	0.000173118
ENSG00000103495	MAZ	4150	chr16	-0.566544	1.65381e-06
ENSG00000103496	STX4	6810	chr16	-0.673864	2.58943e-09
ENSG00000103507	BCKDK	10295	chr16	-0.248464	0.00808943
ENSG00000103510	KAT8	84148	chr16	-0.409647	4.99653e-05
ENSG00000103512	NOMO1	23420	chr16	-0.239706	0.00964423
ENSG00000103528	SYT17	51760	chr16	-0.585338	0.0152638
ENSG00000103534	TMC5	79838	chr16	0.735855	0.026299
ENSG00000103544	VPS35L	57020	chr16	-0.312486	4.80674e-05
ENSG00000103546	SLC6A2	6530	chr16	-1.09659	5.74735e-25
ENSG00000103549	RNF40	9810	chr16	-0.490831	2.17915e-07
ENSG00000103569	AQP9	366	chr15	1.14624	0.00193145
ENSG00000103653	CSK	1445	chr15	-0.306843	0.000718511
ENSG00000103657	HERC1	8925	chr15	-0.385343	5.4612e-05
ENSG00000103671	TRIP4	9325	chr15	-0.371259	0.00467518
ENSG00000103740	ACSBG1	23205	chr15	0.941047	2.1829e-13
ENSG00000103888	CEMIP	57214	chr15	-0.867321	1.04479e-06
ENSG00000103932	RPAP1	26015	chr15	-0.24571	0.00285377
ENSG00000103994	ZNF106	64397	chr15	-0.185958	0.0366288
ENSG00000103995	CEP152	22995	chr15	-0.561345	6.84912e-05
ENSG00000104043	ATP8B4	79895	chr15	0.907942	0.0309221
ENSG00000104064	GABPB1	2553	chr15	0.825646	5.18488e-10
ENSG00000104067	TJP1	7082	chr15	0.192119	0.0327259
ENSG00000104129	DNAJC17	55192	chr15	-0.603438	0.00447304
ENSG00000104131	EIF3J	8669	chr15	0.306185	0.00667377
ENSG00000104142	VPS18	57617	chr15	-0.462967	1.92564e-05
ENSG00000104177	MYEF2	50804	chr15	0.292517	0.00560253
ENSG00000104205	SGK3	23678	chr8	0.817605	0.000201803
ENSG00000104213	PDGFRL	5157	chr8	-0.770648	6.40144e-06
ENSG00000104218	CSPP1	79848	chr8	0.348173	0.0213669
ENSG00000104221	BRF2	55290	chr8	0.46244	0.000123467
ENSG00000104228	TRIM35	23087	chr8	0.283165	0.0172117
ENSG00000104237	RP1	6101	chr8	1.4348	0.0241712
ENSG00000104267	CA2	760	chr8	1.55631	0.0197611
ENSG00000104290	FZD3	7976	chr8	0.332156	0.000960519
ENSG00000104321	TRPA1	8989	chr8	0.741618	0.0050497
ENSG00000104324	CPQ	10404	chr8	1.17086	0.0114296
ENSG00000104327	CALB1	793	chr8	0.853886	0.0169505
ENSG00000104331	BPNT2	54928	chr8	0.372748	0.000228181
ENSG00000104332	SFRP1	6422	chr8	-0.751298	2.86453e-13
ENSG00000104341	LAPTM4B	55353	chr8	0.328229	0.00436168
ENSG00000104361	NIPAL2	79815	chr8	0.513749	8.56087e-05
ENSG00000104365	IKBKB	3551	chr8	-0.244653	0.0229013
ENSG00000104388	RAB2A	5862	chr8	0.325777	0.00312287
ENSG00000104408	EIF3E	3646	chr8	0.425436	4.61441e-06
ENSG00000104412	EMC2	9694	chr8	-0.444146	0.00142563
ENSG00000104432	IL7	3574	chr8	-0.543896	0.0118055
ENSG00000104435	STMN2	11075	chr8	-0.645687	3.07815e-08
ENSG00000104447	TRPS1	7227	chr8	-0.364161	8.94947e-05
ENSG00000104517	UBR5	51366	chr8	-0.294906	0.000600966
ENSG00000104522	GFUS	7264	chr8	-0.287146	0.00505725
ENSG00000104529	EEF1D	1936	chr8	-0.236004	0.0103368
ENSG00000104537	ANXA13	312	chr8	1.83627	0.0105174
ENSG00000104549	SQLE	6713	chr8	-0.293302	0.0303748
ENSG00000104611	SH2D4A	63898	chr8	1.90051	0.00854776
ENSG00000104643	MTMR9	66036	chr8	0.297161	0.00251264
ENSG00000104660	LEPROTL1	23484	chr8	0.407591	0.000105906
ENSG00000104679	R3HCC1	203069	chr8	-0.432098	0.000390897
ENSG00000104689	TNFRSF10A	8797	chr8	0.853237	0.000784441
ENSG00000104722	NEFM	4741	chr8	-0.763679	3.23001e-10
ENSG00000104723	TUSC3	7991	chr8	-0.356864	0.00107263
ENSG00000104728	ARHGEF10	9639	chr8	-0.399284	0.000713668
ENSG00000104731	KLHDC4	54758	chr16	-0.44388	0.00128698
ENSG00000104738	MCM4	4173	chr8	-0.536479	2.17562e-07
ENSG00000104760	FGL1	2267	chr8	-0.8938	0.0206476
ENSG00000104763	ASAH1	427	chr8	0.197869	0.0261957
ENSG00000104783	KCNN4	3783	chr19	0.723646	0.00615868
ENSG00000104805	NUCB1	4924	chr19	-0.647341	1.47099e-11
ENSG00000104814	MAP4K1	11184	chr19	0.625808	0.017292
ENSG00000104824	HNRNPL	3191	chr19	-0.368538	0.000170132
ENSG00000104825	NFKBIB	4793	chr19	-0.517463	0.00234718
ENSG00000104835	SARS2	54938	chr19	-0.679595	0.00016517
ENSG00000104848	KCNA7	3743	chr19	0.710091	0.0313139
ENSG00000104859	CLASRP	11129	chr19	-0.311056	0.0320555
ENSG00000104866	PPP1R37	284352	chr19	-0.497185	0.000111146
ENSG00000104870	FCGRT	2217	chr19	-0.353511	2.61217e-05
ENSG00000104872	PIH1D1	55011	chr19	-0.681775	2.31404e-13
ENSG00000104880	ARHGEF18	23370	chr19	-0.309004	0.00776161
ENSG00000104881	PPP1R13L	10848	chr19	-0.507282	3.87306e-05
ENSG00000104885	DOT1L	84444	chr19	-0.273795	0.00491886
ENSG00000104888	SLC17A7	57030	chr19	0.775925	0.00943784
ENSG00000104889	RNASEH2A	10535	chr19	-0.685109	0.00125022
ENSG00000104894	CD37	951	chr19	0.560474	8.80053e-06
ENSG00000104897	SF3A2	8175	chr19	-0.626028	1.5419e-10
ENSG00000104899	AMH	268	chr19	-1.0968	3.66749e-11
ENSG00000104907	TRMT1	55621	chr19	-0.344122	0.00270395
ENSG00000104915	STX10	8677	chr19	-0.451968	4.1746e-07
ENSG00000104921	FCER2	2208	chr19	1.12273	0.0317362
ENSG00000104936	DMPK	1760	chr19	-0.236247	0.032831
ENSG00000104941	RSPH6A	81492	chr19	1.19977	0.0217102
ENSG00000104946	TBC1D17	79735	chr19	-0.427027	4.13717e-07
ENSG00000104953	TLE6	79816	chr19	-0.709378	0.0275338
ENSG00000104957	YJU2B	81576	chr19	-0.344459	0.00750112
ENSG00000104960	PTOV1	53635	chr19	-0.260041	0.0022336
ENSG00000104964	TLE5	166	chr19	-0.750122	1.43862e-15
ENSG00000104967	NOVA2	4858	chr19	-0.297696	0.00118796
ENSG00000104972	LILRB1	10859	chr19	0.917057	0.00871076
ENSG00000104973	MED25	81857	chr19	-0.333407	5.00714e-05
ENSG00000104974	LILRA1	11024	chr19	0.927585	0.0204938
ENSG00000104980	TIMM44	10469	chr19	-0.487301	6.12903e-05
ENSG00000104998	IL27RA	9466	chr19	-0.376232	0.0105589
ENSG00000105011	ASF1B	55723	chr19	-0.439559	0.00801078
ENSG00000105058	FAM32A	26017	chr19	-0.462192	5.45297e-05
ENSG00000105063	PPP6R1	22870	chr19	-0.333703	0.00109066
ENSG00000105072	C19orf44	84167	chr19	-0.48415	3.67304e-05
ENSG00000105122	RASAL3	64926	chr19	1.36225	3.84494e-06
ENSG00000105135	ILVBL	10994	chr19	-0.56831	2.0524e-05
ENSG00000105137	SYDE1	85360	chr19	-0.96179	1.2936e-12
ENSG00000105143	SLC1A6	6511	chr19	1.9816	0.00297181
ENSG00000105185	PDCD5	9141	chr19	-0.275149	0.0292899
ENSG00000105193	RPS16	6217	chr19	-0.546704	8.54e-06
ENSG00000105202	FBL	2091	chr19	-0.813037	3.7592e-10
ENSG00000105204	DYRK1B	9149	chr19	-0.559423	2.57125e-09
ENSG00000105220	GPI	2821	chr19	-0.590853	2.25046e-10
ENSG00000105221	AKT2	208	chr19	-0.20012	0.0081753
ENSG00000105229	PIAS4	51588	chr19	-0.295254	0.00963667
ENSG00000105248	YJU2	55702	chr19	-0.482267	0.0171727
ENSG00000105251	SHD	56961	chr19	-0.708829	4.00926e-09
ENSG00000105254	TBCB	1155	chr19	-0.680724	7.0223e-09
ENSG00000105255	FSD1	79187	chr19	-0.40373	0.000341805
ENSG00000105258	POLR2I	5438	chr19	-0.541783	0.000577931
ENSG00000105270	CLIP3	25999	chr19	0.194019	0.0243043
ENSG00000105281	SLC1A5	6510	chr19	0.447734	0.00153892
ENSG00000105290	APLP1	333	chr19	-0.697066	1.14953e-10
ENSG00000105321	CCDC9	26093	chr19	-0.502937	0.000231665
ENSG00000105325	FZR1	51343	chr19	-0.263112	0.00853673
ENSG00000105327	BBC3	27113	chr19	-0.362148	0.0154997
ENSG00000105341	DMAC2	55101	chr19	0.514732	1.81747e-07
ENSG00000105352	CEACAM4	1089	chr19	1.08832	0.0105455
ENSG00000105355	PLIN3	10226	chr19	-0.322075	0.0144593
ENSG00000105364	MRPL4	51073	chr19	-0.69819	6.46667e-07
ENSG00000105366	SIGLEC8	27181	chr19	2.0093	0.00623377
ENSG00000105369	CD79A	973	chr19	1.35641	5.41285e-06
ENSG00000105372	RPS19	6223	chr19	-0.961022	9.83222e-13
ENSG00000105373	NOP53	29997	chr19	-0.590894	1.70736e-10
ENSG00000105374	NKG7	4818	chr19	0.870243	0.00216497
ENSG00000105379	ETFB	2109	chr19	-0.343893	0.0481717
ENSG00000105383	CD33	945	chr19	1.3691	0.00112264
ENSG00000105388	CEACAM5	1048	chr19	1.61207	0.0479273
ENSG00000105393	BABAM1	29086	chr19	-0.251996	0.00162193
ENSG00000105401	CDC37	11140	chr19	-0.557737	2.99308e-07
ENSG00000105402	NAPA	8775	chr19	-0.513771	7.39232e-08
ENSG00000105404	RABAC1	10567	chr19	-0.318061	0.0244702
ENSG00000105409	ATP1A3	478	chr19	-0.441504	3.00945e-06
ENSG00000105419	MEIS3	56917	chr19	-0.194644	0.0270328
ENSG00000105426	PTPRS	5802	chr19	-0.788771	1.35075e-18
ENSG00000105428	ZNRF4	148066	chr19	2.29745	0.0345938
ENSG00000105429	MEGF8	1954	chr19	-0.773077	2.30437e-16
ENSG00000105438	KDELR1	10945	chr19	0.190741	0.0440621
ENSG00000105443	CYTH2	9266	chr19	-0.386706	0.00156909
ENSG00000105464	GRIN2D	2906	chr19	-0.43519	0.000382114
ENSG00000105486	LIG1	3978	chr19	-0.408539	0.000111621
ENSG00000105514	RAB3D	9545	chr19	-0.417266	1.79961e-06
ENSG00000105516	DBP	1628	chr19	-0.551784	2.74825e-06
ENSG00000105518	TMEM205	374882	chr19	-0.329041	0.0249897
ENSG00000105520	PLPPR2	64748	chr19	-0.322024	0.0015533
ENSG00000105550	FGF21	26291	chr19	1.97876	0.0448896
ENSG00000105552	BCAT2	587	chr19	-0.432231	1.92185e-05
ENSG00000105556	MIER2	54531	chr19	-0.439461	0.000919428
ENSG00000105559	PLEKHA4	57664	chr19	-0.822841	1.88369e-14
ENSG00000105568	PPP2R1A	5518	chr19	-0.679317	4.29624e-11
ENSG00000105576	TNPO2	30000	chr19	-0.257709	0.000975257
ENSG00000105583	WDR83OS	51398	chr19	-0.854491	3.74145e-07
ENSG00000105613	MAST1	22983	chr19	-0.308488	0.00840956
ENSG00000105617	LENG1	79165	chr19	-0.807667	0.00277046
ENSG00000105618	PRPF31	26121	chr19	-0.729681	1.42807e-08
ENSG00000105619	TFPT	29844	chr19	-0.712918	6.13924e-06
ENSG00000105639	JAK3	3718	chr19	0.310052	0.0127159
ENSG00000105640	RPL18A	6142	chr19	-0.586023	2.96905e-08
ENSG00000105642	KCNN1	3780	chr19	-0.510127	0.00107267
ENSG00000105643	ARRDC2	27106	chr19	0.393231	0.035096
ENSG00000105647	PIK3R2	5296	chr19	-0.762802	1.61507e-14
ENSG00000105655	ISYNA1	51477	chr19	-0.171656	0.0473018
ENSG00000105662	CRTC1	23373	chr19	-0.832736	3.3189e-18
ENSG00000105669	COPE	11316	chr19	-0.800054	4.1434e-12
ENSG00000105671	DDX49	54555	chr19	-0.883401	7.71452e-18
ENSG00000105676	ARMC6	93436	chr19	-0.477474	0.000200225
ENSG00000105677	TMEM147	10430	chr19	-0.483171	3.89894e-05
ENSG00000105696	TMEM59L	25789	chr19	-0.773837	3.22601e-11
ENSG00000105698	USF2	7392	chr19	-0.408544	1.84092e-06
ENSG00000105701	FKBP8	23770	chr19	-0.778571	1.37899e-16
ENSG00000105707	HPN	3249	chr19	1.53412	0.00953052
ENSG00000105711	SCN1B	6324	chr19	0.45971	0.0411649
ENSG00000105723	GSK3A	2931	chr19	-0.198459	0.0193804
ENSG00000105726	ATP13A1	57130	chr19	-0.47577	9.31018e-08
ENSG00000105737	GRIK5	2901	chr19	-0.665102	1.14215e-19
ENSG00000105738	SIPA1L3	23094	chr19	-0.416418	2.36319e-05
ENSG00000105793	GTPBP10	85865	chr7	0.189576	0.0352051
ENSG00000105808	RASA4	10156	chr7	-0.343648	0.00180204
ENSG00000105825	TFPI2	7980	chr7	-0.540215	0.000137986
ENSG00000105829	BET1	10282	chr7	0.368003	0.00234277
ENSG00000105835	NAMPT	10135	chr7	0.582903	5.73465e-07
ENSG00000105851	PIK3CG	5294	chr7	1.22189	9.94352e-05
ENSG00000105852	PON3	5446	chr7	1.52956	0.0270941
ENSG00000105854	PON2	5445	chr7	-0.226533	0.0112585
ENSG00000105855	ITGB8	3696	chr7	-0.272326	0.0278437
ENSG00000105877	DNAH11	8701	chr7	1.02505	0.0125504
ENSG00000105879	CBLL1	79872	chr7	0.751617	1.56426e-15
ENSG00000105887	MTPN	136319	chr7	-0.314206	0.00377233
ENSG00000105894	PTN	5764	chr7	-1.04157	1.98648e-09
ENSG00000105929	ATP6V0A4	50617	chr7	1.06459	0.0459995
ENSG00000105939	ZC3HAV1	56829	chr7	0.450853	3.92113e-06
ENSG00000105948	IFT56	79989	chr7	-0.332352	0.00554155
ENSG00000105953	OGDH	4967	chr7	-0.197535	0.0297545
ENSG00000105963	ADAP1	11033	chr7	0.659236	0.0269697
ENSG00000105967	TFEC	22797	chr7	1.61765	0.000811268
ENSG00000105968	H2AZ2	94239	chr7	-0.270234	0.00273038
ENSG00000105971	CAV2	858	chr7	0.653705	8.53135e-06
ENSG00000105976	MET	4233	chr7	-0.332125	0.00245327
ENSG00000105982	RNF32	140545	chr7	0.623764	0.00119712
ENSG00000106009	BRAT1	221927	chr7	-0.648024	1.27082e-16
ENSG00000106018	VIPR2	7434	chr7	-1.99979	1.53178e-37
ENSG00000106025	TSPAN12	23554	chr7	1.44354	0.00309872
ENSG00000106034	CPED1	79974	chr7	-0.321214	0.00344655
ENSG00000106066	CPVL	54504	chr7	0.75468	0.0066277
ENSG00000106070	GRB10	2887	chr7	1.13295	0.0119833
ENSG00000106080	FKBP14	55033	chr7	0.371069	0.000179331
ENSG00000106100	NOD1	10392	chr7	-0.523403	6.56894e-05
ENSG00000106105	GARS1	2617	chr7	0.319061	0.00373788
ENSG00000106113	CRHR2	1395	chr7	1.76977	0.000951422
ENSG00000106123	EPHB6	2051	chr7	-0.485344	0.0130634
ENSG00000106128	GHRHR	2692	chr7	1.52898	0.0382929
ENSG00000106144	CASP2	835	chr7	0.445848	5.83674e-08
ENSG00000106153	CHCHD2	51142	chr7	-0.923749	1.17253e-12
ENSG00000106211	HSPB1	3315	chr7	0.715192	0.00568394
ENSG00000106236	NPTX2	4885	chr7	-0.897671	3.00079e-08
ENSG00000106244	PDAP1	11333	chr7	-0.710261	3.45673e-13
ENSG00000106245	BUD31	8896	chr7	-0.435888	0.0022996
ENSG00000106246	PTCD1	26024	chr7	-0.266153	0.0114466
ENSG00000106258	CYP3A5	1577	chr7	0.507963	0.0146455
ENSG00000106263	EIF3B	8662	chr7	-0.558962	1.27103e-09
ENSG00000106266	SNX8	29886	chr7	-0.346397	0.00109788
ENSG00000106290	TAF6	6878	chr7	-0.490472	1.10532e-10
ENSG00000106304	SPAM1	6677	chr7	2.47063	0.00164716
ENSG00000106305	AIMP2	7965	chr7	-0.51452	0.000733025
ENSG00000106330	MOSPD3	64598	chr7	-0.404074	0.000104032
ENSG00000106333	PCOLCE	5118	chr7	-0.923097	1.24935e-26
ENSG00000106346	USP42	84132	chr7	0.269675	0.00184897
ENSG00000106355	LSM5	23658	chr7	-0.180065	0.0423179
ENSG00000106392	C1GALT1	56913	chr7	0.303937	0.0078513
ENSG00000106397	PLOD3	8985	chr7	-0.282386	0.00351713
ENSG00000106399	RPA3	6119	chr7	-0.310742	0.0116169
ENSG00000106400	ZNHIT1	10467	chr7	-0.5292	6.21139e-06
ENSG00000106404	CLDN15	24146	chr7	0.320104	0.0220712
ENSG00000106415	GLCCI1	113263	chr7	-0.838227	2.76645e-08
ENSG00000106443	PHF14	9678	chr7	-0.562141	1.96884e-09
ENSG00000106460	TMEM106B	54664	chr7	0.401736	8.22377e-06
ENSG00000106477	CEP41	95681	chr7	0.347229	7.0223e-07
ENSG00000106526	ACTR3C	653857	chr7	0.444193	0.0113437
ENSG00000106536	POU6F2	11281	chr7	1.22935	0.0448873
ENSG00000106546	AHR	196	chr7	1.49411	0.00119065
ENSG00000106554	CHCHD3	54927	chr7	-0.310621	0.00249456
ENSG00000106560	GIMAP2	26157	chr7	0.748573	0.0168149
ENSG00000106571	GLI3	2737	chr7	1.46048	0.0429976
ENSG00000106591	MRPL32	64983	chr7	-0.229318	0.0384688
ENSG00000106605	BLVRA	644	chr7	-0.455626	0.000624414
ENSG00000106609	TMEM248	55069	chr7	0.2073	0.0291115
ENSG00000106617	PRKAG2	51422	chr7	0.603922	1.28157e-07
ENSG00000106624	AEBP1	165	chr7	-0.533291	2.88804e-08
ENSG00000106628	POLD2	5425	chr7	-0.296022	4.39143e-05
ENSG00000106635	BCL7B	9275	chr7	0.339001	0.000522092
ENSG00000106636	YKT6	10652	chr7	0.236207	0.00664844
ENSG00000106638	TBL2	26608	chr7	0.222118	0.0179516
ENSG00000106648	GALNTL5	168391	chr7	1.85258	0.00824871
ENSG00000106682	EIF4H	7458	chr7	-0.307226	0.00268347
ENSG00000106686	SPATA6L	55064	chr9	0.776527	0.000682214
ENSG00000106688	SLC1A1	6505	chr9	0.662501	0.00722981
ENSG00000106692	FKTN	2218	chr9	0.201155	0.0260621
ENSG00000106714	CNTNAP3	79937	chr9	0.679563	0.0440376
ENSG00000106733	NMRK1	54981	chr9	0.84052	0.0202344
ENSG00000106772	PRUNE2	158471	chr9	-0.598316	0.00123801
ENSG00000106789	CORO2A	7464	chr9	-0.27573	0.0423745
ENSG00000106799	TGFBR1	7046	chr9	-0.276885	0.00778854
ENSG00000106803	SEC61B	10952	chr9	-0.381805	0.0353943
ENSG00000106804	C5	727	chr9	0.393111	1.29808e-05
ENSG00000106852	LHX6	26468	chr9	1.60282	0.00792343
ENSG00000106868	SUSD1	64420	chr9	-0.481761	0.000129048
ENSG00000106948	AKNA	80709	chr9	0.841346	7.07584e-08
ENSG00000106952	TNFSF8	944	chr9	1.22936	0.00654309
ENSG00000106991	ENG	2022	chr9	-0.482864	7.61771e-06
ENSG00000106992	AK1	203	chr9	-0.562296	0.000315432
ENSG00000107014	RLN2	6019	chr9	1.03722	0.00400097
ENSG00000107099	DOCK8	81704	chr9	1.09465	9.75506e-07
ENSG00000107104	KANK1	23189	chr9	0.898087	0.00580853
ENSG00000107105	ELAVL2	1993	chr9	-0.4434	3.09483e-05
ENSG00000107130	NCS1	23413	chr9	-0.261952	0.0232114
ENSG00000107140	TESK1	7016	chr9	0.231393	0.0344734
ENSG00000107164	FUBP3	8939	chr9	-0.205673	0.0306214
ENSG00000107175	CREB3	10488	chr9	-0.515493	4.54721e-06
ENSG00000107185	RGP1	9827	chr9	-0.257037	0.00440062
ENSG00000107186	MPDZ	8777	chr9	0.245755	0.00359227
ENSG00000107201	RIGI	23586	chr9	0.48093	0.00069518
ENSG00000107223	EDF1	8721	chr9	-0.644855	3.08863e-07
ENSG00000107249	GLIS3	169792	chr9	0.616233	9.0022e-05
ENSG00000107281	NPDC1	56654	chr9	-0.687759	2.05206e-10
ENSG00000107331	ABCA2	20	chr9	-0.319182	1.4716e-06
ENSG00000107372	ZFAND5	7763	chr9	0.231016	0.0158382
ENSG00000107404	DVL1	1855	chr1	-0.490463	2.41895e-05
ENSG00000107443	CCNJ	54619	chr10	0.34262	0.00385649
ENSG00000107485	GATA3	2625	chr10	-0.499362	3.26053e-11
ENSG00000107554	DNMBP	23268	chr10	0.717954	2.58296e-10
ENSG00000107562	CXCL12	6387	chr10	-1.10391	8.65419e-17
ENSG00000107566	ERLIN1	10613	chr10	-0.352175	0.000106112
ENSG00000107581	EIF3A	8661	chr10	-0.175343	0.0394443
ENSG00000107614	TRDMT1	1787	chr10	0.343918	0.0173204
ENSG00000107625	DDX50	79009	chr10	-0.246439	0.0303031
ENSG00000107669	ATE1	11101	chr10	0.213109	0.0228328
ENSG00000107679	PLEKHA1	59338	chr10	-0.248893	0.0116815
ENSG00000107731	UNC5B	219699	chr10	-0.375564	2.7922e-05
ENSG00000107736	CDH23	64072	chr10	0.886905	0.000561996
ENSG00000107738	VSIR	64115	chr10	0.681055	0.000294725
ENSG00000107742	SPOCK2	9806	chr10	0.72291	1.59813e-07
ENSG00000107771	CCSER2	54462	chr10	0.19243	0.033042
ENSG00000107779	BMPR1A	657	chr10	0.244514	0.0214093
ENSG00000107789	MINPP1	9562	chr10	-0.277867	0.00712408
ENSG00000107815	TWNK	56652	chr10	-0.561276	1.52916e-08
ENSG00000107819	SFXN3	81855	chr10	-0.244704	0.00112664
ENSG00000107829	FBXW4	6468	chr10	-0.516703	0.000230039
ENSG00000107831	FGF8	2253	chr10	1.55102	0.0152907
ENSG00000107833	NPM3	10360	chr10	-0.671522	0.00019432
ENSG00000107854	TNKS2	80351	chr10	0.185033	0.0261092
ENSG00000107862	GBF1	8729	chr10	-0.262913	0.000464577
ENSG00000107863	ARHGAP21	57584	chr10	0.294228	0.000275765
ENSG00000107872	FBXL15	79176	chr10	-0.787809	0.00010653
ENSG00000107874	CUEDC2	79004	chr10	-1.05517	6.69575e-19
ENSG00000107882	SUFU	51684	chr10	-0.435144	4.34993e-06
ENSG00000107897	ACBD5	91452	chr10	-0.279543	0.000195822
ENSG00000107902	LHPP	64077	chr10	-0.51872	0.00611661
ENSG00000107937	GTPBP4	23560	chr10	-0.443868	1.2495e-05
ENSG00000107960	STN1	79991	chr10	-0.203109	0.0453773
ENSG00000107968	MAP3K8	1326	chr10	0.456901	0.0251666
ENSG00000107984	DKK1	22943	chr10	-0.537277	0.0026465
ENSG00000108018	SORCS1	114815	chr10	-1.13046	9.89201e-31
ENSG00000108021	TASOR2	54906	chr10	-0.370985	6.65643e-05
ENSG00000108039	XPNPEP1	7511	chr10	-0.201859	0.0126308
ENSG00000108055	SMC3	9126	chr10	-0.424602	4.43999e-06
ENSG00000108064	TFAM	7019	chr10	-0.317915	0.00404465
ENSG00000108091	CCDC6	8030	chr10	0.25513	0.0131034
ENSG00000108100	CCNY	219771	chr10	-0.298458	0.0063451
ENSG00000108106	UBE2S	27338	chr19	-0.52764	0.00035466
ENSG00000108107	RPL28	6158	chr19	-0.730963	1.19758e-12
ENSG00000108175	ZMIZ1	57178	chr10	-0.217095	0.00754026
ENSG00000108219	TSPAN14	81619	chr10	0.301708	0.00707848
ENSG00000108239	TBC1D12	23232	chr10	0.333133	0.0137717
ENSG00000108244	KRT23	25984	chr17	1.36759	0.000952004
ENSG00000108256	NUFIP2	57532	chr17	0.250503	0.00103905
ENSG00000108262	GIT1	28964	chr17	-0.294513	0.00605183
ENSG00000108298	RPL19	6143	chr17	-0.360982	0.000543605
ENSG00000108309	RUNDC3A	10900	chr17	-0.591758	8.74173e-08
ENSG00000108312	UBTF	7343	chr17	-0.198413	0.0462802
ENSG00000108342	CSF3	1440	chr17	1.83771	0.048402
ENSG00000108370	RGS9	8787	chr17	0.370825	0.0496767
ENSG00000108375	RNF43	54894	chr17	1.31453	0.0250431
ENSG00000108379	WNT3	7473	chr17	0.27649	0.0172412
ENSG00000108381	ASPA	443	chr17	2.46236	0.00446736
ENSG00000108405	P2RX1	5023	chr17	1.37134	1.493e-05
ENSG00000108406	DHX40	79665	chr17	-0.321983	0.000313666
ENSG00000108423	TUBD1	51174	chr17	0.428718	0.00514927
ENSG00000108424	KPNB1	3837	chr17	-0.377507	2.8809e-05
ENSG00000108439	PNPO	55163	chr17	0.230037	0.0449528
ENSG00000108465	CDK5RAP3	80279	chr17	-0.48987	3.01232e-05
ENSG00000108468	CBX1	10951	chr17	-0.212414	0.0167471
ENSG00000108469	RECQL5	9400	chr17	-0.257283	0.0209484
ENSG00000108479	GALK1	2584	chr17	-0.462247	0.000398792
ENSG00000108515	ENO3	2027	chr17	0.294565	0.0338527
ENSG00000108518	PFN1	5216	chr17	-0.279613	0.00514841
ENSG00000108523	RNF167	26001	chr17	0.200827	0.0115027
ENSG00000108528	SLC25A11	8402	chr17	-0.387892	0.00092737
ENSG00000108551	RASD1	51655	chr17	-1.54674	0.000391575
ENSG00000108556	CHRNE	1145	chr17	-1.06179	0.00111034
ENSG00000108561	C1QBP	708	chr17	-0.748007	3.53698e-13
ENSG00000108578	BLMH	642	chr17	-0.297296	0.00504723
ENSG00000108588	CCDC47	57003	chr17	0.316439	0.0034435
ENSG00000108590	MED31	51003	chr17	0.341941	0.0451778
ENSG00000108591	DRG2	1819	chr17	-0.232541	0.0192214
ENSG00000108592	FTSJ3	117246	chr17	-0.496646	5.74334e-08
ENSG00000108604	SMARCD2	6603	chr17	-0.364186	3.1863e-05
ENSG00000108639	SYNGR2	9144	chr17	-0.377972	0.00216298
ENSG00000108654	DDX5	1655	chr17	0.220329	0.00559529
ENSG00000108666	C17orf75	64149	chr17	-0.4144	0.00234769
ENSG00000108671	PSMD11	5717	chr17	0.308133	0.00257778
ENSG00000108691	CCL2	6347	chr17	-0.489898	0.0364684
ENSG00000108700	CCL8	6355	chr17	3.86221	0.0204057
ENSG00000108771	DHX58	79132	chr17	0.934685	0.0124039
ENSG00000108773	KAT2A	2648	chr17	-0.176122	0.0342639
ENSG00000108774	RAB5C	5878	chr17	-0.543967	4.21324e-06
ENSG00000108784	NAGLU	4669	chr17	-0.544604	1.00893e-05
ENSG00000108786	HSD17B1	3292	chr17	-0.492657	0.000693307
ENSG00000108788	MLX	6945	chr17	-0.471493	0.000127172
ENSG00000108797	CNTNAP1	8506	chr17	-0.464332	2.84204e-10
ENSG00000108799	EZH1	2145	chr17	0.286647	0.0202057
ENSG00000108821	COL1A1	1277	chr17	-1.09552	3.64124e-17
ENSG00000108823	SGCA	6442	chr17	1.70847	0.0129882
ENSG00000108825	PTGES3L-AARSD1	100885850	chr17	-1.02188	0.000984833
ENSG00000108826	MRPL27	51264	chr17	-0.409545	0.000386296
ENSG00000108828	VAT1	10493	chr17	-0.315806	0.00484852
ENSG00000108830	RND2	8153	chr17	-0.419925	0.000484078
ENSG00000108840	HDAC5	10014	chr17	-0.169238	0.0443781
ENSG00000108846	ABCC3	8714	chr17	1.22043	4.08113e-18
ENSG00000108848	LUC7L3	51747	chr17	0.397823	0.0340934
ENSG00000108883	EFTUD2	9343	chr17	-0.273528	0.000713263
ENSG00000108932	SLC16A6	9120	chr17	1.21091	0.00631432
ENSG00000108947	EFNB3	1949	chr17	0.172482	0.0319932
ENSG00000108953	YWHAE	7531	chr17	-0.712066	1.14971e-12
ENSG00000108960	MMD	23531	chr17	-0.287288	0.000933948
ENSG00000108963	DPH1	1801	chr17	-0.441839	3.72421e-06
ENSG00000108984	MAP2K6	5608	chr17	-0.663699	1.94722e-06
ENSG00000109046	WSB1	26118	chr17	-0.670782	9.20918e-07
ENSG00000109061	MYH1	4619	chr17	1.62227	0.0423969
ENSG00000109062	NHERF1	9368	chr17	0.299659	0.0310178
ENSG00000109065	NAT9	26151	chr17	-0.362514	0.00337289
ENSG00000109083	IFT20	90410	chr17	-0.310827	0.00788651
ENSG00000109099	PMP22	5376	chr17	0.800892	4.48854e-17
ENSG00000109111	SUPT6H	6830	chr17	-0.590008	3.90239e-13
ENSG00000109113	RAB34	83871	chr17	1.31087	0.0223701
ENSG00000109118	PHF12	57649	chr17	0.20447	0.0164285
ENSG00000109132	PHOX2B	8929	chr4	-1.08284	1.99838e-23
ENSG00000109171	SLAIN2	57606	chr4	0.372356	0.000433452
ENSG00000109208	SMR3A	26952	chr4	3.95529	0.021193
ENSG00000109265	CRACD	57482	chr4	-0.269047	0.00245891
ENSG00000109332	UBE2D3	7323	chr4	0.668621	1.19308e-10
ENSG00000109390	NDUFC1	4717	chr4	-0.613847	8.73727e-07
ENSG00000109452	INPP4B	8821	chr4	0.688071	0.00407155
ENSG00000109472	CPE	1363	chr4	-0.664759	6.85406e-08
ENSG00000109501	WFS1	7466	chr4	-0.38017	0.000689721
ENSG00000109511	ANXA10	11199	chr4	1.59747	0.0394201
ENSG00000109606	DHX15	1665	chr4	0.394489	1.45185e-06
ENSG00000109667	SLC2A9	56606	chr4	1.43086	0.0452491
ENSG00000109684	CLNK	116449	chr4	1.39455	0.0488554
ENSG00000109685	NSD2	7468	chr4	-0.252902	0.000417975
ENSG00000109689	STIM2	57620	chr4	0.233824	0.0196608
ENSG00000109736	MFSD10	10227	chr4	-0.6646	2.72528e-11
ENSG00000109756	RAPGEF2	9693	chr4	-0.160411	0.042366
ENSG00000109762	SNX25	83891	chr4	0.49549	0.000128025
ENSG00000109771	LRP2BP	55805	chr4	0.753771	0.00079942
ENSG00000109787	KLF3	51274	chr4	-0.20092	0.0117787
ENSG00000109790	KLHL5	51088	chr4	-0.572697	3.72982e-08
ENSG00000109819	PPARGC1A	10891	chr4	-1.14201	0.000302385
ENSG00000109854	HTATIP2	10553	chr11	0.974049	0.0267298
ENSG00000109861	CTSC	1075	chr11	0.263196	0.0182197
ENSG00000109881	CCDC34	91057	chr11	-0.337402	0.037058
ENSG00000109906	ZBTB16	7704	chr11	1.41044	0.00133935
ENSG00000109911	ELP4	26610	chr11	0.438253	0.000470532
ENSG00000109917	ZPR1	8882	chr11	-0.183682	0.0455806
ENSG00000109920	FNBP4	23360	chr11	0.398691	0.00208432
ENSG00000109929	SC5D	6309	chr11	0.477312	1.22111e-05
ENSG00000109956	B3GAT1	27087	chr11	-0.461598	5.46229e-05
ENSG00000109971	HSPA8	3312	chr11	1.48748	6.45755e-16
ENSG00000110025	SNX15	29907	chr11	0.292765	0.0257045
ENSG00000110031	LPXN	9404	chr11	0.609614	0.000142463
ENSG00000110042	DTX4	23220	chr11	0.586001	0.0423662
ENSG00000110046	ATG2A	23130	chr11	-0.332751	0.00145371
ENSG00000110047	EHD1	10938	chr11	-0.34369	0.000409873
ENSG00000110048	OSBP	5007	chr11	-0.216379	0.0252845
ENSG00000110066	KMT5B	51111	chr11	-0.571284	1.31435e-09
ENSG00000110075	PPP6R3	55291	chr11	-0.220814	0.0104545
ENSG00000110076	NRXN2	9379	chr11	-0.69933	1.19666e-11
ENSG00000110077	MS4A6A	64231	chr11	1.18627	0.0035812
ENSG00000110079	MS4A4A	51338	chr11	2.11845	0.000857356
ENSG00000110080	ST3GAL4	6484	chr11	-0.341929	0.00995088
ENSG00000110090	CPT1A	1374	chr11	-0.38986	1.95074e-05
ENSG00000110092	CCND1	595	chr11	-0.515121	6.59966e-05
ENSG00000110104	CCDC86	79080	chr11	-0.356876	0.00956883
ENSG00000110107	PRPF19	27339	chr11	-0.301524	0.00141199
ENSG00000110108	TMEM109	79073	chr11	0.443292	9.69638e-05
ENSG00000110148	CCKBR	887	chr11	1.95469	0.00964177
ENSG00000110172	CHORDC1	26973	chr11	0.646536	4.36962e-08
ENSG00000110203	FOLR3	2352	chr11	2.4586	0.00274684
ENSG00000110237	ARHGEF17	9828	chr11	-0.308972	1.41222e-05
ENSG00000110244	APOA4	337	chr11	2.68941	0.0215933
ENSG00000110274	CEP164	22897	chr11	-0.227004	0.0182594
ENSG00000110315	RNF141	50862	chr11	0.428268	5.99846e-05
ENSG00000110318	CEP126	57562	chr11	0.370503	0.00115235
ENSG00000110324	IL10RA	3587	chr11	1.2658	5.78622e-06
ENSG00000110330	BIRC2	329	chr11	0.242387	0.0273358
ENSG00000110422	HIPK3	10114	chr11	0.443637	1.20524e-06
ENSG00000110427	KIAA1549L	25758	chr11	-0.274552	0.00783968
ENSG00000110429	FBXO3	26273	chr11	0.343958	0.00040247
ENSG00000110446	SLC15A3	51296	chr11	0.841749	0.00234598
ENSG00000110448	CD5	921	chr11	0.90234	0.000897326
ENSG00000110455	ACCS	84680	chr11	-0.653319	0.000221143
ENSG00000110492	MDK	4192	chr11	-0.243363	0.00357487
ENSG00000110497	AMBRA1	55626	chr11	-0.405323	9.88164e-06
ENSG00000110514	MADD	8567	chr11	-0.209667	0.00487564
ENSG00000110536	PTPMT1	114971	chr11	-0.325995	0.0101692
ENSG00000110583	NAA40	79829	chr11	-0.329544	0.0052155
ENSG00000110619	CARS1	833	chr11	-0.339237	0.00470142
ENSG00000110628	SLC22A18	5002	chr11	-0.381826	0.0103465
ENSG00000110651	CD81	975	chr11	-0.300998	0.00247096
ENSG00000110660	SLC35F2	54733	chr11	0.331692	0.00614839
ENSG00000110665	C11orf21	29125	chr11	1.21926	1.41823e-06
ENSG00000110697	PITPNM1	9600	chr11	-0.252439	0.0123486
ENSG00000110700	RPS13	6207	chr11	-0.394507	0.000664586
ENSG00000110711	AIP	9049	chr11	-0.360126	0.00318961
ENSG00000110717	NDUFS8	4728	chr11	-0.917616	4.96077e-11
ENSG00000110719	TCIRG1	10312	chr11	1.06976	7.40032e-07
ENSG00000110768	GTF2H1	2965	chr11	0.27598	0.00295064
ENSG00000110777	POU2AF1	5450	chr11	1.13531	0.00162633
ENSG00000110801	PSMD9	5715	chr12	0.252946	0.0473765
ENSG00000110811	P3H3	10536	chr12	-0.611112	5.39536e-08
ENSG00000110841	PPFIBP1	8496	chr12	-0.67562	1.40391e-13
ENSG00000110848	CD69	969	chr12	1.25474	0.0426092
ENSG00000110851	PRDM4	11108	chr12	0.283096	0.00391667
ENSG00000110852	CLEC2B	9976	chr12	1.57414	1.09467e-05
ENSG00000110871	COQ5	84274	chr12	-0.295458	0.0323794
ENSG00000110876	SELPLG	6404	chr12	0.752311	0.000200431
ENSG00000110881	ASIC1	41	chr12	-0.939865	7.69734e-15
ENSG00000110887	DAO	1610	chr12	1.22224	0.0200195
ENSG00000110900	TSPAN11	441631	chr12	-0.64476	4.85977e-12
ENSG00000110911	SLC11A2	4891	chr12	0.308091	0.000232833
ENSG00000110925	CSRNP2	81566	chr12	0.333129	6.74097e-05
ENSG00000110931	CAMKK2	10645	chr12	-0.193208	0.0258494
ENSG00000110934	BIN2	51411	chr12	1.13717	7.72978e-06
ENSG00000110955	ATP5F1B	506	chr12	-0.461804	2.46323e-05
ENSG00000110958	PTGES3	10728	chr12	0.46317	0.000493496
ENSG00000110975	SYT10	341359	chr12	2.6994	0.00161376
ENSG00000111011	RSRC2	65117	chr12	0.296972	0.0148291
ENSG00000111046	MYF6	4618	chr12	2.72647	0.029708
ENSG00000111052	LIN7A	8825	chr12	1.42391	0.00140471
ENSG00000111087	GLI1	2735	chr12	0.540908	0.0162035
ENSG00000111144	LTA4H	4048	chr12	-0.253184	0.00410934
ENSG00000111145	ELK3	2004	chr12	-0.337511	0.00295145
ENSG00000111186	WNT5B	81029	chr12	-0.804839	3.66861e-05
ENSG00000111215	PRH1	5554	chr12	1.10117	0.000157312
ENSG00000111224	PARP11	57097	chr12	0.558137	0.000564727
ENSG00000111247	RAD51AP1	10635	chr12	-0.785568	5.95139e-05
ENSG00000111249	CUX2	23316	chr12	-0.787023	5.65357e-07
ENSG00000111252	SH2B3	10019	chr12	0.588461	1.08903e-05
ENSG00000111261	MANSC1	54682	chr12	0.296474	0.0137139
ENSG00000111269	CREBL2	1389	chr12	0.316803	0.00159138
ENSG00000111271	ACAD10	80724	chr12	-0.433019	0.000985712
ENSG00000111275	ALDH2	217	chr12	-0.266102	0.0233741
ENSG00000111300	NAA25	80018	chr12	0.444044	1.56257e-05
ENSG00000111321	LTBR	4055	chr12	1.61944	0.000103334
ENSG00000111325	OGFOD2	79676	chr12	-0.373081	0.0111294
ENSG00000111328	CDK2AP1	8099	chr12	-0.585886	3.18184e-07
ENSG00000111331	OAS3	4940	chr12	-0.872255	4.39614e-10
ENSG00000111335	OAS2	4939	chr12	1.37042	5.40825e-05
ENSG00000111339	ART4	420	chr12	1.2139	0.020022
ENSG00000111404	RERGL	79785	chr12	1.9805	0.0197707
ENSG00000111405	ENDOU	8909	chr12	1.37917	0.00740825
ENSG00000111424	VDR	7421	chr12	0.591055	0.0401978
ENSG00000111452	ADGRD1	283383	chr12	1.51754	0.0138908
ENSG00000111481	COPZ1	22818	chr12	0.282072	0.00386977
ENSG00000111490	TBC1D30	23329	chr12	0.870806	0.0248242
ENSG00000111540	RAB5B	5869	chr12	0.223184	0.0103824
ENSG00000111581	NUP107	57122	chr12	-0.292312	0.00534439
ENSG00000111596	CNOT2	4848	chr12	0.259868	0.00134256
ENSG00000111602	TIMELESS	8914	chr12	-0.356719	0.000178234
ENSG00000111605	CPSF6	11052	chr12	0.323754	7.52222e-05
ENSG00000111615	KRR1	11103	chr12	0.394862	0.00011539
ENSG00000111641	NOP2	4839	chr12	0.231757	0.0166811
ENSG00000111642	CHD4	1108	chr12	-0.789362	1.31553e-24
ENSG00000111647	BLTP3B	23074	chr12	0.393096	4.86325e-05
ENSG00000111652	COPS7A	50813	chr12	0.512623	4.97022e-08
ENSG00000111653	ING4	51147	chr12	-0.569652	9.43101e-09
ENSG00000111665	CDCA3	83461	chr12	0.343665	0.00732519
ENSG00000111666	CHPT1	56994	chr12	0.550866	0.00163513
ENSG00000111667	USP5	8078	chr12	-0.6069	3.00818e-09
ENSG00000111669	TPI1	7167	chr12	-0.261109	0.0324609
ENSG00000111670	GNPTAB	79158	chr12	0.239826	0.00849125
ENSG00000111678	C12orf57	113246	chr12	-0.379989	0.00227934
ENSG00000111679	PTPN6	5777	chr12	1.18587	1.2156e-06
ENSG00000111704	NANOG	79923	chr12	1.5253	0.0103761
ENSG00000111707	SUDS3	64426	chr12	-0.219722	0.0155241
ENSG00000111716	LDHB	3945	chr12	-0.546966	3.39163e-06
ENSG00000111726	CMAS	55907	chr12	-0.285105	0.0498786
ENSG00000111728	ST8SIA1	6489	chr12	1.50484	0.00306397
ENSG00000111729	CLEC4A	50856	chr12	1.28171	0.021842
ENSG00000111737	RAB35	11021	chr12	-0.542627	4.30166e-07
ENSG00000111752	PHC1	1911	chr12	-0.314246	4.58932e-05
ENSG00000111775	COX6A1	1337	chr12	0.321536	0.00362423
ENSG00000111780	Novel Protein		chr12	0.374943	0.0289609
ENSG00000111783	RFX4	5992	chr12	1.31859	0.0306352
ENSG00000111786	SRSF9	8683	chr12	-0.302718	0.000905976
ENSG00000111796	KLRB1	3820	chr12	0.907325	0.033139
ENSG00000111801	BTN3A3	10384	chr6	0.392293	0.000713242
ENSG00000111837	MAK	4117	chr6	0.520135	0.0323322
ENSG00000111843	TMEM14C	51522	chr6	-0.39557	0.00149081
ENSG00000111845	PAK1IP1	55003	chr6	-0.430145	0.00148769
ENSG00000111859	NEDD9	4739	chr6	-0.308564	0.00219214
ENSG00000111860	CEP85L	387119	chr6	0.376668	0.00138283
ENSG00000111863	ADTRP	84830	chr6	1.49765	0.00159619
ENSG00000111886	GABRR2	2570	chr6	1.06494	0.0104665
ENSG00000111897	SERINC1	57515	chr6	-0.213011	0.0485917
ENSG00000111911	HINT3	135114	chr6	-0.669788	2.56923e-05
ENSG00000111912	NCOA7	135112	chr6	-0.452205	5.02178e-08
ENSG00000111913	RIPOR2	9750	chr6	1.02625	1.58969e-07
ENSG00000111981	ULBP1	80329	chr6	2.30324	3.85044e-05
ENSG00000112031	MTRF1L	54516	chr6	0.267136	0.00899768
ENSG00000112038	OPRM1	4988	chr6	-0.590164	0.000210623
ENSG00000112039	FANCE	2178	chr6	-0.425734	0.0183796
ENSG00000112053	SLC26A8	116369	chr6	1.33764	0.0134304
ENSG00000112062	MAPK14	1432	chr6	0.300785	0.00187499
ENSG00000112118	MCM3	4172	chr6	-0.907712	1.60371e-22
ENSG00000112137	PHACTR1	221692	chr6	0.192416	0.036471
ENSG00000112144	CILK1	22858	chr6	0.237199	0.0219629
ENSG00000112149	CD83	9308	chr6	-0.524722	0.00794881
ENSG00000112159	MDN1	23195	chr6	-0.416994	0.00294835
ENSG00000112182	BACH2	60468	chr6	0.576818	1.40267e-06
ENSG00000112183	RBM24	221662	chr6	-0.521907	0.0242546
ENSG00000112186	CAP2	10486	chr6	-0.37047	0.000603452
ENSG00000112195	TREML2	79865	chr6	1.13874	0.00146701
ENSG00000112208	BAG2	9532	chr6	0.657677	1.07822e-07
ENSG00000112218	GPR63	81491	chr6	0.639124	0.000485161
ENSG00000112234	FBXL4	26235	chr6	0.40807	6.66814e-05
ENSG00000112238	PRDM13	59336	chr6	1.96324	0.0072063
ENSG00000112245	PTP4A1	7803	chr6	0.611921	3.36889e-07
ENSG00000112246	SIM1	6492	chr6	2.14916	0.00597866
ENSG00000112273	HDGFL1	154150	chr6	2.32169	0.0235819
ENSG00000112276	BVES	11149	chr6	0.6521	2.22322e-10
ENSG00000112280	COL9A1	1297	chr6	1.59765	0.00403204
ENSG00000112290	WASF1	8936	chr6	0.244018	0.00171805
ENSG00000112294	ALDH5A1	7915	chr6	-0.354615	0.000260466
ENSG00000112297	CRYBG1	202	chr6	0.484555	4.18297e-07
ENSG00000112303	VNN2	8875	chr6	1.13323	0.0022328
ENSG00000112304	ACOT13	55856	chr6	0.232675	0.0335051
ENSG00000112306	RPS12	6206	chr6	-0.602418	8.73422e-06
ENSG00000112308	C6orf62	81688	chr6	0.456909	1.54099e-05
ENSG00000112309	B3GAT2	135152	chr6	0.534182	2.49117e-05
ENSG00000112312	GMNN	51053	chr6	-0.401155	0.00181092
ENSG00000112319	EYA4	2070	chr6	1.37985	0.00785518
ENSG00000112335	SNX3	8724	chr6	0.941157	2.38518e-20
ENSG00000112339	HBS1L	10767	chr6	0.337794	0.000345651
ENSG00000112343	TRIM38	10475	chr6	0.690904	0.00119353
ENSG00000112357	PEX7	5191	chr6	-0.442171	0.0285163
ENSG00000112365	ZBTB24	9841	chr6	0.47663	6.46886e-06
ENSG00000112406	HECA	51696	chr6	0.537279	0.000269569
ENSG00000112425	EPM2A	7957	chr6	0.443313	0.000437499
ENSG00000112514	CUTA	51596	chr6	-0.542618	3.57517e-08
ENSG00000112531	QKI	9444	chr6	0.3473	0.000139897
ENSG00000112541	PDE10A	10846	chr6	-0.658505	7.74987e-07
ENSG00000112559	MDFI	4188	chr6	-1.12887	1.93188e-11
ENSG00000112578	BYSL	705	chr6	-0.887662	1.35697e-09
ENSG00000112640	PPP2R5D	5528	chr6	-0.433225	3e-05
ENSG00000112655	PTK7	5754	chr6	-0.462815	1.51059e-07
ENSG00000112658	SRF	6722	chr6	-0.251	0.0195127
ENSG00000112659	CUL9	23113	chr6	-0.490208	0.000374799
ENSG00000112679	DUSP22	56940	chr6	0.293816	0.00861675
ENSG00000112685	EXOC2	55770	chr6	-0.321509	0.000651917
ENSG00000112699	GMDS	2762	chr6	-0.940736	2.47524e-11
ENSG00000112701	SENP6	26054	chr6	0.199632	0.0221885
ENSG00000112739	PRPF4B	8899	chr6	-0.249688	0.00324799
ENSG00000112759	SLC29A1	2030	chr6	-0.61435	6.75653e-12
ENSG00000112769	LAMA4	3910	chr6	-0.65994	7.17167e-16
ENSG00000112773	TENT5A	55603	chr6	-0.915431	1.47492e-21
ENSG00000112782	CLIC5	53405	chr6	1.25494	0.0303441
ENSG00000112787	FBRSL1	57666	chr12	-0.31624	0.0002557
[truncated: 6,497 more rows]

## Sheet: 100ug_3h vs C_3h
Whole genome RNA-sequencing reveals modulation of genes related to brain disorders by Withania somnifera in human neuroblastoma SK-N-SH cells
Eshita Sharma, Dilip Mehta, Nikita Jadhav, Dhananya S, Manju Moorthy,Gopalakrishna Ramaswamy, Sujit Nair
Ensembl_Gene_ID	Gene.Symbol	EntrezID	Chr	log2FoldChange	pvalue
ENSG00000000005	TNMD	64102	chrX	2.18382	0.00845482
ENSG00000000938	FGR	2268	chr1	0.695811	0.00188021
ENSG00000000971	CFH	3075	chr1	-0.430592	5.65895e-05
ENSG00000001084	GCLC	2729	chr6	0.52044	8.76501e-08
ENSG00000001167	NFYA	4800	chr6	-0.616631	1.97359e-16
ENSG00000001460	STPG1	90529	chr1	-0.195291	0.0406876
ENSG00000001497	LAS1L	81887	chrX	-0.53402	3.74298e-05
ENSG00000001617	SEMA3F	6405	chr3	-0.280235	0.00584757
ENSG00000001626	CFTR	1080	chr7	1.83805	0.000466204
ENSG00000002587	HS3ST1	9957	chr4	1.75534	0.0208566
ENSG00000002745	WNT16	51384	chr7	-1.29259	0.000178718
ENSG00000002746	HECW1	23072	chr7	1.68273	0.0092053
ENSG00000002834	LASP1	3927	chr17	0.279386	0.00162924
ENSG00000002933	TMEM176A	55365	chr7	1.28764	0.0345482
ENSG00000003096	KLHL13	90293	chrX	-1.56624	8.58304e-53
ENSG00000003147	ICA1	3382	chr7	-1.07821	6.1958e-08
ENSG00000003393	ALS2	57679	chr2	0.204832	0.0115346
ENSG00000003400	CASP10	843	chr2	0.808062	0.0254937
ENSG00000003402	CFLAR	8837	chr2	0.206479	0.00602279
ENSG00000003756	RBM5	10181	chr3	-0.449339	0.000421326
ENSG00000003989	SLC7A2	6542	chr8	-0.794903	1.42744e-12
ENSG00000004059	ARF5	381	chr7	-0.215978	0.0177912
ENSG00000004455	AK2	204	chr1	-0.266091	0.000799053
ENSG00000004478	FKBP4	2288	chr12	1.44424	1.83409e-32
ENSG00000004487	KDM1A	23028	chr1	-0.387511	1.62199e-07
ENSG00000004534	RBM6	10180	chr3	-0.278509	0.00371797
ENSG00000004660	CAMKK1	84254	chr17	0.602883	4.28557e-05
ENSG00000004700	RECQL	5965	chr12	-0.648205	2.64675e-11
ENSG00000004779	NDUFAB1	4706	chr16	-0.390427	0.00193554
ENSG00000004809	SLC22A16	85413	chr6	1.64305	0.0352672
ENSG00000004838	ZMYND10	51364	chr3	-1.06676	0.000203813
ENSG00000004846	ABCB5	340273	chr7	2.07657	0.000874252
ENSG00000004848	ARX	170302	chrX	1.56294	0.0281984
ENSG00000004864	SLC25A13	10165	chr7	-0.311111	5.1627e-05
ENSG00000004897	CDC27	996	chr17	-0.211071	0.00612675
ENSG00000004939	SLC4A1	6521	chr17	1.74943	0.0116466
ENSG00000004948	CALCR	799	chr7	1.34192	0.0101883
ENSG00000004975	DVL2	1856	chr17	0.358669	1.94917e-06
ENSG00000005022	SLC25A5	292	chrX	-0.243679	0.00446207
ENSG00000005075	POLR2J	5439	chr7	-0.206759	0.00634491
ENSG00000005100	DHX33	56919	chr17	-0.443667	1.90367e-08
ENSG00000005108	THSD7A	221981	chr7	-0.509812	1.2802e-06
ENSG00000005156	LIG3	3980	chr17	-0.386131	2.84814e-06
ENSG00000005238	ATOSB	80256	chr9	0.371572	9.18995e-05
ENSG00000005249	PRKAR2B	5577	chr7	-0.280682	0.00125688
ENSG00000005302	MSL3	10943	chrX	-0.344699	0.000167607
ENSG00000005379	TSPOAP1	9256	chr17	-0.250209	0.0450481
ENSG00000005381	MPO	4353	chr17	1.29726	0.0165298
ENSG00000005448	WDR54	84058	chr2	-0.221081	0.0105955
ENSG00000005469	CROT	54677	chr7	-0.409762	5.32589e-05
ENSG00000005471	ABCB4	5244	chr7	1.44185	1.89445e-06
ENSG00000005483	KMT2E	55904	chr7	-0.21676	0.00349856
ENSG00000005486	RHBDD2	57414	chr7	0.931028	3.71168e-13
ENSG00000005513	SOX8	30812	chr16	1.92037	0.0130259
ENSG00000005700	IBTK	25998	chr6	-0.611005	1.94514e-14
ENSG00000005801	ZNF195	7748	chr11	-0.648037	2.32504e-06
ENSG00000005812	FBXL3	26224	chr13	-0.448802	4.53685e-07
ENSG00000005844	ITGAL	3683	chr16	0.649347	0.00228657
ENSG00000005882	PDK2	5164	chr17	0.155432	0.0150607
ENSG00000005889	ZFX	7543	chrX	-0.641734	7.34545e-15
ENSG00000005893	LAMP2	3920	chrX	-0.207416	0.0141373
ENSG00000005961	ITGA2B	3674	chr17	0.565284	0.00835323
ENSG00000005981	ASB4	51666	chr7	2.66883	0.00202729
ENSG00000006015	REX1BD	55049	chr19	-0.352934	0.00296281
ENSG00000006025	OSBPL7	114881	chr17	-0.639508	1.26965e-09
ENSG00000006047	YBX2	51087	chr17	0.531254	0.00576548
ENSG00000006062	MAP3K14	9020	chr17	0.413595	0.0013079
ENSG00000006071	ABCC8	6833	chr11	-0.985353	3.35826e-06
ENSG00000006116	CACNG3	10368	chr16	2.32314	0.0286516
ENSG00000006118	TMEM132A	54972	chr11	0.21197	0.016528
ENSG00000006128	TAC1	6863	chr7	2.42962	0.00425676
ENSG00000006210	CX3CL1	6376	chr16	0.552973	3.43965e-06
ENSG00000006282	SPATA20	64847	chr17	-0.304414	9.30435e-06
ENSG00000006283	CACNA1G	8913	chr17	1.13221	4.02833e-17
ENSG00000006327	TNFRSF12A	51330	chr16	0.910409	0.000429435
ENSG00000006377	DLX6	1750	chr7	-0.462844	0.00452313
ENSG00000006432	MAP3K9	4293	chr14	0.574359	1.74317e-12
ENSG00000006453	BAIAP2L1	55971	chr7	0.336938	0.00993234
ENSG00000006459	KDM7A	80853	chr7	0.319691	5.66233e-05
ENSG00000006468	ETV1	2115	chr7	-0.694823	1.07977e-20
ENSG00000006555	TTC22	55001	chr1	1.67116	0.0034022
ENSG00000006606	CCL26	10344	chr7	3.01232	0.00578084
ENSG00000006611	USH1C	10083	chr11	1.19481	0.00827301
ENSG00000006634	DBF4	10926	chr7	-0.239193	0.0170129
ENSG00000006638	TBXA2R	6915	chr19	0.522805	0.00781978
ENSG00000006652	IFRD1	3475	chr7	0.697855	2.68189e-11
ENSG00000006695	COX10	1352	chr17	-0.224872	0.00642231
ENSG00000006704	GTF2IRD1	9569	chr7	0.140499	0.0427176
ENSG00000006715	VPS41	27072	chr7	-0.2077	0.00227578
ENSG00000006744	ELAC2	60528	chr17	-0.743976	6.38189e-23
ENSG00000006747	SCIN	85477	chr7	1.84348	0.000152093
ENSG00000006756	ARSD	414	chrX	-0.2261	0.00961009
ENSG00000006831	ADIPOR2	79602	chr12	0.23509	0.0351762
ENSG00000006837	CDKL3	51265	chr5	0.580711	0.000387956
ENSG00000007001	UPP2	151531	chr2	1.86872	0.00331782
ENSG00000007129	CEACAM21	90273	chr19	1.32632	0.0190496
ENSG00000007171	NOS2	4843	chr17	1.38171	0.00729503
ENSG00000007174	DNAH9	1770	chr17	1.18246	0.000212495
ENSG00000007202	BLTP2	9703	chr17	-0.173531	0.0135369
ENSG00000007216	SLC13A2	9058	chr17	1.30893	0.047625
ENSG00000007264	MATK	4145	chr19	1.5897	0.000741347
ENSG00000007306	CEACAM7	1087	chr19	3.28704	0.000882137
ENSG00000007314	SCN4A	6329	chr17	2.20802	0.00177443
ENSG00000007350	TKTL1	8277	chrX	1.72581	0.0101911
ENSG00000007372	PAX6	5080	chr11	1.24949	5.25236e-06
ENSG00000007376	RPUSD1	113000	chr16	-0.269978	0.0106244
ENSG00000007384	RHBDF1	64285	chr16	0.583014	8.07674e-09
ENSG00000007392	LUC7L	55692	chr16	-0.61662	0.00169123
ENSG00000007402	CACNA2D2	9254	chr3	-1.05725	4.55123e-08
ENSG00000007516	BAIAP3	8938	chr16	0.596339	0.00297598
ENSG00000007541	PIGQ	9091	chr16	-0.203087	0.0274487
ENSG00000007866	TEAD3	7005	chr6	0.352078	0.00052128
ENSG00000007923	DNAJC11	55735	chr1	-0.289706	0.00108786
ENSG00000007944	MYLIP	29116	chr6	-0.477524	6.93337e-05
ENSG00000008018	PSMB1	5689	chr6	-0.329401	0.000440483
ENSG00000008056	SYN1	6853	chrX	0.39491	0.000330785
ENSG00000008086	CDKL5	6792	chrX	-0.397884	0.000202915
ENSG00000008118	CAMK1G	57172	chr1	0.764545	1.48274e-07
ENSG00000008196	TFAP2B	7021	chr6	-2.19592	3.29266e-73
ENSG00000008256	CYTH3	9265	chr7	-0.165611	0.0332765
ENSG00000008277	ADAM22	53616	chr7	-0.249318	0.00384161
ENSG00000008283	CYB561	1534	chr17	-0.939485	1.44215e-33
ENSG00000008311	AASS	10157	chr7	0.319399	0.0178692
ENSG00000008323	PLEKHG6	55200	chr12	0.847039	3.96644e-05
ENSG00000008405	CRY1	1407	chr12	-0.338986	0.0030551
ENSG00000008441	NFIX	4784	chr19	-0.206588	0.0256119
ENSG00000008513	ST3GAL1	6482	chr8	0.580596	3.44989e-06
ENSG00000008516	MMP25	64386	chr16	0.508104	0.02167
ENSG00000008838	MED24	9862	chr17	-0.430178	1.24643e-08
ENSG00000008869	HEATR5B	54497	chr2	-0.447386	1.77184e-11
ENSG00000008952	SEC62	7095	chr3	-0.186964	0.0266194
ENSG00000008988	RPS20	6224	chr8	-0.206155	0.00697493
ENSG00000009307	CSDE1	7812	chr1	-0.197767	0.0263447
ENSG00000009335	UBE3C	9690	chr7	-0.206458	0.0144099
ENSG00000009709	PAX7	5081	chr1	1.62384	0.00806958
ENSG00000009765	IYD	389434	chr6	1.58213	0.0196537
ENSG00000009830	POMT2	29954	chr14	-0.277361	0.000152888
ENSG00000009844	VTA1	51534	chr6	-0.325908	0.000352974
ENSG00000009950	MLXIPL	51085	chr7	1.08625	0.00286393
ENSG00000010072	SPRTN	83932	chr1	-0.406415	4.31079e-05
ENSG00000010165	METTL13	51603	chr1	-0.443647	2.70183e-07
ENSG00000010219	DYRK4	8798	chr12	-0.346041	0.0129605
ENSG00000010244	ZNF207	7756	chr17	-0.187868	0.0238118
ENSG00000010256	UQCRC1	7384	chr3	-0.186167	0.0298421
ENSG00000010278	CD9	928	chr12	-0.756426	7.93154e-11
ENSG00000010292	NCAPD2	9918	chr12	-0.465407	1.09379e-09
ENSG00000010322	NISCH	11188	chr3	-0.201304	0.028232
ENSG00000010327	STAB1	23166	chr3	0.884935	0.000606306
ENSG00000010361	FUZ	80199	chr19	-0.240519	0.0246505
ENSG00000010379	SLC6A13	6540	chr12	2.08283	0.000177802
ENSG00000010610	CD4	920	chr12	1.18112	1.49295e-09
ENSG00000010671	BTK	695	chrX	0.990329	0.00535298
ENSG00000010704	HFE	3077	chr6	3.09113	1.70715e-22
ENSG00000010818	HIVEP2	3097	chr6	-0.215243	0.0108347
ENSG00000011007	ELOA	6924	chr1	-0.186766	0.018788
ENSG00000011021	CLCN6	1185	chr1	-0.189313	0.0417856
ENSG00000011083	SLC6A7	6534	chr5	1.55867	0.0128265
ENSG00000011114	BTBD7	55727	chr14	-0.332409	0.000151287
ENSG00000011143	MKS1	54903	chr17	-0.539994	1.91131e-06
ENSG00000011198	ABHD5	51099	chr3	-0.251184	0.00475
ENSG00000011201	ANOS1	3730	chrX	2.25425	0.00371222
ENSG00000011258	MBTD1	54799	chr17	-0.303805	0.000529155
ENSG00000011260	UTP18	51096	chr17	-0.399602	3.27042e-05
ENSG00000011275	RNF216	54476	chr7	0.168123	0.0154092
ENSG00000011304	PTBP1	5725	chr19	-0.344284	1.37236e-05
ENSG00000011332	DPF1	8193	chr19	0.900611	7.15561e-11
ENSG00000011376	LARS2	23395	chr3	-0.212161	0.00763186
ENSG00000011451	WIZ	58525	chr19	-0.370792	1.72554e-08
ENSG00000011485	PPP5C	5536	chr19	-0.473853	2.93619e-11
ENSG00000011600	TYROBP	7305	chr19	0.64072	0.0165361
ENSG00000012061	ERCC1	2067	chr19	-0.210646	0.00347506
ENSG00000012124	CD22	933	chr19	0.894995	0.00491972
ENSG00000012223	LTF	4057	chr3	0.82254	0.00488078
ENSG00000012504	NR1H4	9971	chr12	2.2373	0.0135607
ENSG00000012660	ELOVL5	60481	chr6	0.48962	2.38157e-06
ENSG00000012779	ALOX5	240	chr10	0.82659	0.00338227
ENSG00000012817	KDM5D	8284	chrY	0.763819	0.0451014
ENSG00000012822	CALCOCO1	57658	chr12	-0.550083	2.86894e-09
ENSG00000012963	UBR7	55148	chr14	-0.271801	0.00378217
ENSG00000013016	EHD3	30845	chr2	-0.494751	1.23554e-09
ENSG00000013288	MAN2B2	23324	chr4	-0.159194	0.0199712
ENSG00000013293	SLC7A14	57709	chr3	1.01225	4.75461e-14
ENSG00000013364	MVP	9961	chr16	-0.173583	0.0369883
ENSG00000013374	NUB1	51667	chr7	-0.167808	0.0325588
ENSG00000013392	RWDD2A	112611	chr6	0.241555	0.0235452
ENSG00000013441	CLK1	1195	chr2	0.319466	0.00683262
ENSG00000013503	POLR3B	55703	chr12	-0.674627	2.15249e-10
ENSG00000013573	DDX11	1663	chr12	-0.775775	1.74273e-09
ENSG00000013588	GPRC5A	9052	chr12	0.616349	1.13334e-06
ENSG00000013619	MAMLD1	10046	chrX	0.414822	0.00787281
ENSG00000013725	CD6	923	chr11	1.04524	0.000149979
ENSG00000013810	TACC3	10460	chr4	-0.293449	0.00350267
ENSG00000014138	POLA2	23649	chr11	-0.296798	0.0158081
ENSG00000014216	CAPN1	823	chr11	-0.150208	0.0347217
ENSG00000014641	MDH1	4190	chr2	-0.340626	4.14476e-05
ENSG00000014824	SLC30A9	10463	chr4	-0.234129	0.0047062
ENSG00000014919	COX15	1355	chr10	-0.238374	0.00274677
ENSG00000015133	CCDC88C	440193	chr14	-0.553154	4.26537e-05
ENSG00000015153	YAF2	10138	chr12	0.261799	0.00571789
ENSG00000015171	ZMYND11	10771	chr10	-0.129422	0.0467097
ENSG00000015285	WAS	7454	chrX	0.539883	0.0344279
ENSG00000015413	DPEP1	1800	chr16	1.88793	0.0167213
ENSG00000015475	BID	637	chr22	0.354765	0.00043129
ENSG00000015479	MATR3	9782	chr5	-0.234228	0.000578758
ENSG00000015520	NPC1L1	29881	chr7	1.89267	6.76827e-05
ENSG00000015568	RGPD5	84220	chr2	0.475983	5.25141e-05
ENSG00000016082	ISL1	3670	chr5	-1.1344	5.61983e-56
ENSG00000016391	CHDH	55349	chr3	0.84576	0.00130678
ENSG00000016402	IL20RA	53832	chr6	-1.04435	1.76132e-12
ENSG00000016490	CLCA1	1179	chr1	2.4974	0.00943641
ENSG00000016864	GLT8D1	55830	chr3	-0.174512	0.0226967
ENSG00000017260	ATP2C1	27032	chr3	0.300637	0.00105756
ENSG00000017483	SLC38A5	92745	chrX	1.15436	0.033971
ENSG00000018236	CNTN1	1272	chr12	-0.401894	2.49332e-07
ENSG00000018280	SLC11A1	6556	chr2	0.835086	0.00020064
ENSG00000018510	AGPS	8540	chr2	-0.338085	2.73866e-05
ENSG00000018625	ATP1A2	477	chr1	1.82012	0.00214471
ENSG00000018699	TTC27	55622	chr2	-0.537041	1.29561e-09
ENSG00000019102	VSIG2	23584	chr11	1.61448	3.14097e-06
ENSG00000019169	MARCO	8685	chr2	1.66376	0.0263882
ENSG00000019186	CYP24A1	1591	chr20	1.4603	0.0151254
ENSG00000019485	PRDM11	56981	chr11	-0.598805	8.854e-07
ENSG00000019549	SNAI2	6591	chr8	0.439793	0.000398073
ENSG00000019991	HGF	3082	chr7	-1.71966	1.157e-64
ENSG00000019995	ZRANB1	54764	chr10	0.265145	0.00161002
ENSG00000020256	ZFP64	55734	chr20	-0.542693	1.51188e-09
ENSG00000020633	RUNX3	864	chr1	0.773699	0.00462852
ENSG00000020922	MRE11	4361	chr11	-0.362696	9.40734e-05
ENSG00000021300	PLEKHB1	58473	chr11	-0.234725	0.0293894
ENSG00000021461	CYP3A43	64816	chr7	1.66929	0.0199719
ENSG00000021574	SPAST	6683	chr2	-0.21069	0.00951866
ENSG00000021645	NRXN3	9369	chr14	0.504565	0.0158142
ENSG00000021762	OSBPL5	114879	chr11	-0.375085	2.92289e-05
ENSG00000021776	AQR	9716	chr15	-0.331301	2.77335e-05
ENSG00000021852	C8B	732	chr1	1.83564	0.00999875
ENSG00000022556	NLRP2	55655	chr19	2.20551	0.00160481
ENSG00000022976	ZNF839	55778	chr14	-0.267255	0.015402
ENSG00000023041	ZDHHC6	64429	chr10	-0.28387	0.00336272
ENSG00000023171	GRAMD1B	57476	chr11	-0.614833	2.29759e-06
ENSG00000023445	BIRC3	330	chr11	-0.603667	0.00964485
ENSG00000023608	SNAPC1	6617	chr14	-0.4083	0.00126799
ENSG00000023839	ABCC2	1244	chr10	0.686937	0.0193507
ENSG00000023892	DEF6	50619	chr6	0.836514	0.0013385
ENSG00000023909	GCLM	2730	chr1	2.32665	1.15742e-23
ENSG00000024048	UBR2	23304	chr6	0.207069	0.003738
ENSG00000024526	DEPDC1	55635	chr1	-0.265348	0.0054598
ENSG00000025434	NR1H3	10062	chr11	0.423833	0.00571407
ENSG00000025770	NCAPH2	29781	chr22	-0.249598	0.0185123
ENSG00000025772	TOMM34	10953	chr20	-0.261623	0.00596128
ENSG00000026103	FAS	355	chr10	0.709814	2.86658e-13
ENSG00000026751	SLAMF7	57823	chr1	0.981171	0.00817833
ENSG00000026950	BTN3A1	11119	chr6	-0.555537	6.49262e-10
ENSG00000027697	IFNGR1	3459	chr6	-0.433486	5.12553e-05
ENSG00000028137	TNFRSF1B	7133	chr1	0.452664	0.0334253
ENSG00000028203	VEZT	55591	chr12	-0.164311	0.0340088
ENSG00000028277	POU2F2	5452	chr19	1.00257	4.84325e-07
ENSG00000028310	BRD9	65980	chr5	-0.262605	0.00697596
ENSG00000028528	SNX1	6642	chr15	-0.286061	2.16856e-06
ENSG00000029153	BMAL2	56938	chr12	-0.285825	0.0142816
ENSG00000029363	BCLAF1	9774	chr6	-0.187301	0.0132217
ENSG00000029559	IBSP	3381	chr4	4.33639	0.00343803
ENSG00000029639	TFB1M	51106	chr6	-0.44821	0.000620092
ENSG00000029993	HMGB3	3149	chrX	-0.269227	0.00183278
ENSG00000030066	NUP160	23279	chr11	-0.300249	1.61382e-05
ENSG00000030304	MUSK	4593	chr9	2.02548	0.000150764
ENSG00000030419	IKZF2	22807	chr2	-0.703756	5.30102e-08
ENSG00000031003	FAM13B	51306	chr5	0.281304	0.00052667
ENSG00000031081	ARHGAP31	57514	chr3	-0.534034	9.9136e-11
ENSG00000031691	CENPQ	55166	chr6	-0.404563	0.0176761
ENSG00000031823	RANBP3	8498	chr19	0.288128	0.00250108
ENSG00000033100	CHPF2	54480	chr7	0.214565	0.0107865
ENSG00000033178	UBA6	55236	chr4	-0.297402	0.000214666
ENSG00000033327	GAB2	9846	chr11	-0.726685	7.08608e-24
ENSG00000034152	MAP2K3	5606	chr17	0.413434	0.00154584
ENSG00000034533	ASTE1	28990	chr3	-0.337018	0.010303
ENSG00000034693	PEX3	8504	chr6	-0.685192	1.07399e-06
ENSG00000034713	GABARAPL2	11345	chr16	-0.268676	0.00576111
ENSG00000035499	DEPDC1B	55789	chr5	-0.715338	2.79517e-08
ENSG00000035664	DAPK2	23604	chr15	0.782352	0.000998644
ENSG00000035681	NSMAF	8439	chr8	-0.331043	4.08545e-05
ENSG00000035928	RFC1	5981	chr4	-0.420534	3.10943e-08
ENSG00000036448	MYOM2	9172	chr8	1.52813	9.68186e-05
ENSG00000036530	CYP46A1	10858	chr14	0.71028	0.046638
ENSG00000036549	ZZZ3	26009	chr1	-0.324222	0.000191846
ENSG00000036828	CASR	846	chr3	2.19539	0.00107031
ENSG00000037042	TUBG2	27175	chr17	-0.4088	0.000470118
ENSG00000037280	FLT4	2324	chr5	1.5735	0.00275604
ENSG00000037474	NSUN2	54888	chr5	-0.505776	3.67381e-13
ENSG00000037749	MFAP3	4238	chr5	-0.543626	2.3543e-11
ENSG00000037897	METTL1	4234	chr12	-0.755968	3.4229e-06
ENSG00000038002	AGA	175	chr4	-0.397191	0.00188549
ENSG00000038210	PI4K2B	55300	chr4	0.307052	0.0429476
ENSG00000038219	BOD1L1	259282	chr4	-0.250448	0.000368795
ENSG00000038274	MAT2B	27430	chr5	-0.644688	9.64671e-16
ENSG00000038295	TLL1	7092	chr4	-0.43401	0.00145176
ENSG00000038382	TRIO	7204	chr5	-0.190367	0.00573019
ENSG00000038427	VCAN	1462	chr5	-0.208598	0.0238903
ENSG00000038945	MSR1	4481	chr8	2.24189	0.00222159
ENSG00000039123	MTREX	23517	chr5	-0.182746	0.0288237
ENSG00000039139	DNAH5	1767	chr5	1.20359	0.00092573
ENSG00000039537	C6	729	chr5	0.980825	0.000384835
ENSG00000039600	SOX30	11063	chr5	1.16016	0.0315254
ENSG00000039650	PNKP	11284	chr19	-0.220525	0.027393
ENSG00000040199	PHLPP2	23035	chr16	0.770599	5.09084e-15
ENSG00000040275	SPDL1	54908	chr5	-1.10766	3.36109e-43
ENSG00000040487	SLC66A1	54896	chr1	0.415667	0.00474022
ENSG00000040633	PHF23	79142	chr17	0.249618	0.00130322
ENSG00000040731	CDH10	1008	chr5	2.05674	0.0162905
ENSG00000041353	RAB27B	5874	chr18	-0.86335	7.48816e-10
ENSG00000041357	PSMA4	5685	chr15	-0.299338	0.000388085
ENSG00000041802	LSG1	55341	chr3	-0.293326	0.0037433
ENSG00000042062	RIPOR3	140876	chr20	-0.346423	0.0431567
ENSG00000042088	TDP1	55775	chr14	-0.284302	0.00757969
ENSG00000042286	AIFM2	84883	chr10	0.512886	8.77156e-05
ENSG00000042429	MED17	9440	chr11	-0.212407	0.0350477
ENSG00000042493	CAPG	822	chr2	0.762242	0.010213
ENSG00000042781	USH2A	7399	chr1	0.743741	0.016971
ENSG00000042832	TG	7038	chr8	1.8341	2.39928e-05
ENSG00000042980	ADAM28	10863	chr8	1.53611	0.000223802
ENSG00000043143	JADE2	23338	chr5	0.414256	5.57945e-06
ENSG00000043355	ZIC2	7546	chr13	1.79745	0.0193963
ENSG00000043462	LCP2	3937	chr5	0.659995	0.00789534
ENSG00000043514	TRIT1	54802	chr1	-0.351532	0.00621614
ENSG00000043591	ADRB1	153	chr10	1.84511	0.0173956
ENSG00000044090	CUL7	9820	chr6	-0.435045	8.37731e-10
ENSG00000044446	PHKA2	5256	chrX	-0.255837	0.0158286
ENSG00000044459	CNTLN	54875	chr9	-0.276249	0.00669039
ENSG00000044524	EPHA3	2042	chr3	2.31803	0.00196433
ENSG00000044574	HSPA5	3309	chr9	0.798856	6.29796e-06
ENSG00000046604	DSG2	1829	chr18	1.96866	0.00282318
ENSG00000046647	GEMIN8	54960	chrX	-0.401823	1.38014e-05
ENSG00000046651	OFD1	8481	chrX	-0.307951	0.0105665
ENSG00000046653	GPM6B	2824	chrX	-0.332914	0.0137202
ENSG00000046774	MAGEC2	51438	chrX	1.5711	0.0318224
ENSG00000046889	PREX2	80243	chr8	1.34957	0.0407071
ENSG00000047315	POLR2B	5431	chr4	-0.440954	4.91395e-08
ENSG00000047365	ARAP2	116984	chr4	0.81664	0.0341823
ENSG00000047410	TPR	7175	chr1	-0.15841	0.0119013
ENSG00000047578	KATNIP	23247	chr16	-0.245544	0.0193948
ENSG00000047579	DTNBP1	84062	chr6	-0.407288	0.0154361
ENSG00000047617	ANO2	57101	chr12	2.34292	0.000238559
ENSG00000047621	C12orf4	57102	chr12	-0.366772	0.000106106
ENSG00000047634	SCML1	6322	chrX	-0.25386	0.0242083
ENSG00000047932	GOPC	57120	chr6	-0.385163	1.1572e-05
ENSG00000048052	HDAC9	9734	chr7	-0.792514	6.84734e-10
ENSG00000048162	NOP16	51491	chr5	-0.291603	0.00584921
ENSG00000048342	CC2D2A	57545	chr4	-0.338829	0.00299858
ENSG00000048462	TNFRSF17	608	chr16	2.27463	0.00354421
ENSG00000048471	SNX29	92017	chr16	0.184665	0.0315211
ENSG00000048540	LMO3	55885	chr12	-1.21201	0.000145324
ENSG00000048544	MRPS10	55173	chr6	-0.309122	0.00154924
ENSG00000048545	GUCA1A	2978	chr6	-0.379957	0.00399433
ENSG00000048991	R3HDM1	23518	chr2	0.187024	0.0062363
ENSG00000049192	ADAMTS6	11174	chr5	-0.541998	1.74496e-05
ENSG00000049246	PER3	8863	chr1	-0.315026	5.78642e-05
ENSG00000049323	LTBP1	4052	chr2	-0.16039	0.045859
ENSG00000049540	ELN	2006	chr7	-0.293136	0.000867684
ENSG00000049656	CLPTM1L	81037	chr5	-0.245251	0.00673027
ENSG00000049759	NEDD4L	23327	chr18	0.421887	9.41054e-07
ENSG00000049768	FOXP3	50943	chrX	0.782077	0.0210109
ENSG00000050030	NEXMIF	340533	chrX	1.37516	0.0147232
ENSG00000050327	ARHGEF5	7984	chr7	1.34483	0.00768908
ENSG00000050393	MCUR1	63933	chr6	-0.2499	0.0176363
ENSG00000050405	LIMA1	51474	chr12	-0.768517	3.42011e-17
ENSG00000050426	LETMD1	25875	chr12	-0.515388	6.15951e-06
ENSG00000050438	SLC4A8	9498	chr12	-0.358861	9.6615e-05
ENSG00000050555	LAMC3	10319	chr9	1.12975	0.0442605
ENSG00000050628	PTGER3	5733	chr1	-0.570334	0.000167026
ENSG00000050730	TNIP3	79931	chr4	1.65229	0.00566079
ENSG00000050820	BCAR1	9564	chr16	0.342461	0.00112859
ENSG00000051009	FHIP1B	84067	chr11	-0.446909	1.74567e-05
ENSG00000051108	HERPUD1	9709	chr16	1.56611	9.40665e-40
ENSG00000051596	THOC3	84321	chr5	-0.235283	0.0257363
ENSG00000051825	MPHOSPH9	10198	chr12	-0.209254	0.00902232
ENSG00000052126	PLEKHA5	54477	chr12	-0.192049	0.0218077
ENSG00000052723	SIKE1	80143	chr1	-0.301141	0.000620743
ENSG00000052749	RRP12	23223	chr10	-0.489819	2.76355e-13
ENSG00000052841	TTC17	55761	chr11	0.155385	0.0317621
ENSG00000052850	ALX4	60529	chr11	1.75274	9.45673e-07
ENSG00000053254	FOXN3	1112	chr14	-0.170759	0.0232285
ENSG00000053371	AKR7A2	8574	chr1	-0.256658	0.0213227
ENSG00000053372	MRTO4	51154	chr1	-0.349476	0.00773249
ENSG00000053501	USE1	55850	chr19	-0.656615	2.89569e-06
ENSG00000053524	MCF2L2	23101	chr3	0.347688	0.0187461
ENSG00000053747	LAMA3	3909	chr18	-0.963538	9.65525e-11
ENSG00000053900	ANAPC4	29945	chr4	-0.685128	1.59587e-08
ENSG00000054219	LY75	4065	chr2	1.085	0.00466167
ENSG00000054356	PTPRN	5798	chr2	0.355691	0.000267574
ENSG00000054796	SPO11	23626	chr20	2.2062	0.0226076
ENSG00000054803	CBLN4	140689	chr20	-3.05472	9.37537e-18
ENSG00000054967	RELT	84957	chr11	0.918444	1.82857e-10
ENSG00000054983	GALC	2581	chr14	-0.304251	0.01149
ENSG00000055044	NOP58	51602	chr2	0.215982	0.0130824
ENSG00000055070	SZRD1	26099	chr1	-0.352272	9.51662e-05
ENSG00000055118	KCNH2	3757	chr7	0.176024	0.0304774
ENSG00000055130	CUL1	8454	chr7	-0.257719	0.00388482
ENSG00000055332	EIF2AK2	5610	chr2	0.490201	5.38455e-09
ENSG00000055483	USP36	57602	chr17	0.175336	0.0249276
ENSG00000055609	KMT2C	58508	chr7	0.415369	0.000252334
ENSG00000055813	CCDC85A	114800	chr2	-0.279131	0.0241437
ENSG00000055917	PUM2	23369	chr2	-0.235085	0.0023177
ENSG00000055950	MRPL43	84545	chr10	-0.262216	0.0148514
ENSG00000055957	ITIH1	3697	chr3	2.09741	0.0025018
ENSG00000056050	HPF1	54969	chr4	-0.761529	2.41027e-10
ENSG00000056097	ZFR	51663	chr5	-0.524833	8.79513e-09
ENSG00000056277	ZNF280C	55609	chrX	-0.209185	0.00779465
ENSG00000056972	TRAF3IP2	10758	chr6	0.369707	0.0308866
ENSG00000057019	DCBLD2	131566	chr3	-0.467361	4.05723e-06
ENSG00000057149	SERPINB3	6317	chr18	3.60221	0.0436246
ENSG00000057294	PKP2	5318	chr12	-0.581942	0.0139501
ENSG00000057657	PRDM1	639	chr6	-0.501779	0.000140719
ENSG00000058056	USP13	8975	chr3	-0.21395	0.0164155
ENSG00000058085	LAMC2	3918	chr1	1.69537	7.6224e-05
ENSG00000058091	CDK14	5218	chr7	-0.290572	0.00210089
ENSG00000058262	SEC61A1	29927	chr3	-0.18434	0.0238813
ENSG00000058335	RASGRF1	5923	chr15	1.33515	0.0119903
ENSG00000058404	CAMK2B	816	chr7	0.421915	0.00485811
ENSG00000058600	POLR3E	55718	chr16	-0.285399	0.000102045
ENSG00000058673	ZC3H11A	9877	chr1	-0.161672	0.0180427
ENSG00000058729	RIOK2	55781	chr5	0.24249	0.0222343
ENSG00000058799	YIPF1	54432	chr1	0.202516	0.0370763
ENSG00000058804	NDC1	55706	chr1	-0.355859	0.00107147
ENSG00000058866	DGKG	1608	chr3	0.845689	0.0131541
ENSG00000059122	FLYWCH1	84256	chr16	0.313764	0.000558194
ENSG00000059145	UNKL	64718	chr16	0.261214	0.0351469
ENSG00000059377	TBXAS1	6916	chr7	0.716466	0.00013194
ENSG00000059378	PARP12	64761	chr7	-0.482599	5.65375e-06
ENSG00000059588	TARBP1	6894	chr1	-0.596136	1.23048e-06
ENSG00000059728	MXD1	4084	chr2	1.68215	8.20018e-73
ENSG00000059758	CDK17	5128	chr12	0.357248	0.00559832
ENSG00000059769	DNAJC25	548645	chr9	0.477474	0.00652161
ENSG00000060069	CTDP1	9150	chr18	-0.356159	0.000372789
ENSG00000060138	YBX3	8531	chr12	1.09704	0.00614375
ENSG00000060237	WNK1	65125	chr12	0.235517	0.00176766
ENSG00000060339	CCAR1	55749	chr10	-0.551582	1.1853e-11
ENSG00000060558	GNA15	2769	chr19	1.08769	0.0377365
ENSG00000060709	RIMBP2	23504	chr12	-0.682177	2.73501e-07
ENSG00000060718	COL11A1	1301	chr1	-0.187272	0.0469351
ENSG00000060971	ACAA1	30	chr3	-0.22827	0.0235911
ENSG00000060982	BCAT1	586	chr12	-0.231587	0.0280352
ENSG00000061273	HDAC7	51564	chr12	-0.239522	0.000794114
ENSG00000061337	LZTS1	11178	chr8	-0.445488	0.000847464
ENSG00000061656	SPAG4	6676	chr20	1.20848	2.75554e-08
ENSG00000061794	MRPS35	60488	chr12	-0.224128	0.0463831
ENSG00000061918	GUCY1B1	2983	chr4	-0.366449	0.0104068
ENSG00000062038	CDH3	1001	chr16	1.9111	0.000166221
ENSG00000062096	ARSF	416	chrX	1.69536	0.046751
ENSG00000062194	GPBP1	65056	chr5	0.536197	6.58791e-12
ENSG00000062282	DGAT2	84649	chr11	0.562427	0.0113543
ENSG00000062582	MRPS24	64951	chr7	-0.249798	0.0219998
ENSG00000062716	VMP1	81671	chr17	-0.574922	3.00073e-08
ENSG00000062822	POLD1	5424	chr19	-0.223115	0.0176635
ENSG00000063046	EIF4B	1975	chr12	-0.220186	0.00653717
ENSG00000063127	SLC6A16	28968	chr19	0.965947	0.0092973
ENSG00000063241	ISOC2	79763	chr19	-0.248854	0.00540232
ENSG00000063244	U2AF2	11338	chr19	-0.239227	0.000222649
ENSG00000063322	MED29	55588	chr19	0.195629	0.048274
ENSG00000063438	AHRR	57491	chr5	0.940074	4.25223e-05
ENSG00000063515	GSC2	2928	chr22	2.31488	0.00494103
ENSG00000063587	ZNF275	10838	chrX	0.628442	1.33598e-12
ENSG00000063601	MTMR1	8776	chrX	-0.408368	9.48932e-06
ENSG00000064012	CASP8	841	chr2	-0.359497	0.00397303
ENSG00000064042	LIMCH1	22998	chr4	-0.385532	5.77247e-06
ENSG00000064102	INTS13	55726	chr12	-0.355413	4.28038e-05
ENSG00000064115	TM7SF3	51768	chr12	-0.314925	5.56006e-05
ENSG00000064195	DLX3	1747	chr17	1.88262	0.0127737
ENSG00000064218	DMRT3	58524	chr9	3.21852	0.00264033
ENSG00000064225	ST3GAL6	10402	chr3	-0.405655	0.00131035
ENSG00000064270	ATP2C2	9914	chr16	0.802766	0.00298648
ENSG00000064300	NGFR	4804	chr17	1.06716	1.90804e-16
ENSG00000064393	HIPK2	28996	chr7	0.431322	1.84532e-05
ENSG00000064607	SUGP2	10147	chr19	-0.186775	0.0483338
ENSG00000064687	ABCA7	10347	chr19	0.201489	0.0344793
ENSG00000064692	SNCAIP	9627	chr5	-0.939486	0.00029804
ENSG00000064703	DDX20	11218	chr1	-0.307359	0.00329427
ENSG00000064726	BTBD1	53339	chr15	-0.226655	0.0117579
ENSG00000064763	FAR2	55711	chr12	-0.233084	0.00739651
ENSG00000064835	POU1F1	5449	chr3	3.77343	0.0134115
ENSG00000064933	PMS1	5378	chr2	-0.39987	3.56782e-05
ENSG00000064989	CALCRL	10203	chr2	-1.32425	1.68035e-08
ENSG00000064995	TAF11	6882	chr6	-0.329053	0.000189627
ENSG00000065000	AP3D1	8943	chr19	-0.279292	7.13427e-05
ENSG00000065029	ZNF76	7629	chr6	0.264109	0.0205144
ENSG00000065057	NTHL1	4913	chr16	-0.386469	0.0126388
ENSG00000065060	BLTP3A	54887	chr6	0.408333	4.55721e-07
ENSG00000065135	GNAI3	2773	chr1	-0.252449	0.00448934
ENSG00000065183	WDR3	10885	chr1	-0.504801	1.20773e-09
ENSG00000065243	PKN2	5586	chr1	-0.2385	0.00150103
ENSG00000065268	WDR18	57418	chr19	-0.341874	0.00220382
ENSG00000065308	TRAM2	9697	chr6	0.18151	0.0341743
ENSG00000065320	NTN1	9423	chr17	0.817094	0.0227021
ENSG00000065361	ERBB3	2065	chr12	0.627594	0.0172336
ENSG00000065371	ROPN1	54763	chr3	1.6774	0.00112894
ENSG00000065413	ANKRD44	91526	chr2	-0.603763	7.35812e-11
ENSG00000065427	KARS1	3735	chr16	-0.220212	0.0137161
ENSG00000065457	ADAT1	23536	chr16	-0.525301	3.02422e-12
ENSG00000065491	TBC1D22B	55633	chr6	-0.245521	0.0123109
ENSG00000065518	NDUFB4	4710	chr3	-0.367271	0.000157432
ENSG00000065526	SPEN	23013	chr1	0.356745	3.1197e-06
ENSG00000065548	ZC3H15	55854	chr2	-0.447353	1.33124e-06
ENSG00000065600	PACC1	55248	chr1	-0.218335	0.0323975
ENSG00000065609	SNAP91	9892	chr6	-0.672351	1.87621e-11
ENSG00000065618	COL17A1	1308	chr10	1.31236	6.43255e-05
ENSG00000065621	GSTO2	119391	chr10	0.67063	0.0130669
ENSG00000065675	PRKCQ	5588	chr10	0.730162	0.00981415
ENSG00000065833	ME1	4199	chr6	0.616061	1.91937e-08
ENSG00000065911	MTHFD2	10797	chr2	1.28845	4.15963e-22
ENSG00000065970	FOXJ2	55810	chr12	0.321538	0.000643801
ENSG00000066027	PPP2R5A	5525	chr1	0.305587	0.00109009
ENSG00000066117	SMARCD1	6602	chr12	-0.59664	1.18072e-17
ENSG00000066136	NFYC	4802	chr1	-0.234998	0.00103485
ENSG00000066248	NGEF	25791	chr2	0.74966	0.017202
ENSG00000066279	ASPM	259266	chr1	-0.477173	1.03908e-08
ENSG00000066294	CD84	8832	chr1	0.944736	0.00286503
ENSG00000066336	SPI1	6688	chr11	0.565546	0.0144301
ENSG00000066382	MPPED2	744	chr11	-0.30069	0.0337566
ENSG00000066405	CLDN18	51208	chr3	0.716941	0.0149458
ENSG00000066422	ZBTB11	27107	chr3	0.336862	1.37867e-05
ENSG00000066427	ATXN3	4287	chr14	-0.331091	7.09721e-05
ENSG00000066455	GOLGA5	9950	chr14	-0.231345	0.0139553
ENSG00000066468	FGFR2	2263	chr10	0.497871	0.0435791
ENSG00000066557	LRRC40	55631	chr1	-0.371789	0.000103792
ENSG00000066583	ISOC1	51015	chr5	-1.07761	8.89069e-27
ENSG00000066651	TRMT11	60487	chr6	-0.297103	0.0218768
ENSG00000066654	THUMPD1	55623	chr16	-0.602609	3.83212e-13
ENSG00000066735	KIF26A	26153	chr14	-0.400639	0.00115903
ENSG00000066813	ACSM2B	348158	chr16	1.723	0.0210153
ENSG00000066923	STAG3	10734	chr7	0.387945	0.0157521
ENSG00000066926	FECH	2235	chr18	0.181619	0.0302449
ENSG00000067048	DDX3Y	8653	chrY	0.804251	0.0270427
ENSG00000067064	IDI1	3422	chr10	0.235265	0.0235323
ENSG00000067082	KLF6	1316	chr10	1.37085	4.41803e-35
ENSG00000067113	PLPP1	8611	chr5	-0.221177	0.0300279
ENSG00000067177	PHKA1	5255	chrX	-0.177553	0.0403579
ENSG00000067182	TNFRSF1A	7132	chr12	0.574217	1.91249e-09
ENSG00000067248	DHX29	54505	chr5	-0.169572	0.042906
ENSG00000067334	DNTTIP2	30836	chr1	0.251193	0.00270858
ENSG00000067365	METTL22	79091	chr16	-0.326179	0.00488907
ENSG00000067445	TRO	7216	chrX	-0.259516	0.000269084
ENSG00000067533	RRP15	51018	chr1	-0.436364	7.5242e-07
ENSG00000067596	DHX8	1659	chr17	-0.383845	2.14837e-07
ENSG00000067704	IARS2	55699	chr1	-0.320005	0.000498517
ENSG00000067829	IDH3G	3421	chrX	-0.297487	0.00147352
ENSG00000067836	ROGDI	79641	chr16	-0.301731	0.000732818
ENSG00000068001	HYAL2	8692	chr3	-0.682022	4.85656e-14
ENSG00000068024	HDAC4	9759	chr2	0.374583	1.34169e-06
ENSG00000068028	RASSF1	11186	chr3	-0.31835	0.0212755
ENSG00000068078	FGFR3	2261	chr4	0.829912	0.000269835
ENSG00000068097	HEATR6	63897	chr17	-0.873106	6.19045e-27
ENSG00000068120	COASY	80347	chr17	-0.719194	1.45328e-13
ENSG00000068137	PLEKHH3	79990	chr17	0.569363	1.37941e-08
ENSG00000068305	MEF2A	4205	chr15	-0.182117	0.048559
ENSG00000068323	TFE3	7030	chrX	0.705415	5.22763e-11
ENSG00000068354	TBC1D25	4943	chrX	-0.369833	0.000368367
ENSG00000068438	FTSJ1	24140	chrX	-0.286586	0.00492942
ENSG00000068489	PRR11	55771	chr17	-0.199618	0.028945
ENSG00000068650	ATP11A	23250	chr13	-0.177043	0.0240009
ENSG00000068654	POLR1A	25885	chr2	-0.415285	1.78975e-09
ENSG00000068697	LAPTM4A	9741	chr2	-0.207324	0.0289713
ENSG00000068745	IP6K2	51447	chr3	-0.52429	2.5492e-10
ENSG00000068781	STON1-GTF2A1L	286749	chr2	-0.292022	0.0156763
ENSG00000068784	SRBD1	55133	chr2	-0.459587	7.35832e-10
ENSG00000068831	RASGRP2	10235	chr11	0.387266	0.0424004
ENSG00000068885	IFT80	57560	chr3	-0.246539	0.00703234
ENSG00000068912	ERLEC1	27248	chr2	-0.279371	0.000222741
ENSG00000068971	PPP2R5B	5526	chr11	0.216451	0.0432956
ENSG00000068976	PYGM	5837	chr11	1.04811	0.00114402
ENSG00000069011	PITX1	5307	chr5	1.70764	0.0160947
ENSG00000069020	MAST4	375449	chr5	-0.534947	5.51643e-11
ENSG00000069122	ADGRF5	221395	chr6	2.3304	0.00120323
ENSG00000069188	SDK2	54549	chr17	1.15246	0.0184399
ENSG00000069206	ADAM7	8756	chr8	2.4027	0.00208645
ENSG00000069248	NUP133	55746	chr1	-0.418092	2.33794e-07
ENSG00000069275	NUCKS1	64710	chr1	-0.242698	0.0101989
ENSG00000069399	BCL3	602	chr19	-0.923986	6.80625e-14
ENSG00000069424	KCNAB2	8514	chr1	0.347326	0.000262011
ENSG00000069482	GAL	51083	chr11	-0.38994	0.000244812
ENSG00000069509	FUNDC1	139341	chrX	-0.385379	0.0380333
ENSG00000069535	MAOB	4129	chrX	-0.302014	0.0234545
ENSG00000069667	RORA	6095	chr15	-0.49468	0.000114037
ENSG00000069702	TGFBR3	7049	chr1	1.09137	0.00283782
ENSG00000069764	PLA2G10	8399	chr16	1.68423	0.0172988
ENSG00000069812	HES2	54626	chr1	2.129	0.00724562
ENSG00000069943	PIGB	9488	chr15	-0.473213	0.000183623
ENSG00000069974	RAB27A	5873	chr15	-0.438285	1.79913e-05
ENSG00000070019	GUCY2C	2984	chr12	1.49653	0.0184699
ENSG00000070047	PHRF1	57661	chr11	-0.264141	0.00477641
ENSG00000070061	ELP1	8518	chr9	-0.19794	0.0107275
ENSG00000070087	PFN2	5217	chr3	-0.277445	0.00192637
ENSG00000070182	SPTB	6710	chr14	0.574723	0.00772535
ENSG00000070193	FGF10	2255	chr5	2.22655	0.0116301
ENSG00000070371	CLTCL1	8218	chr22	0.344918	0.00988572
ENSG00000070388	FGF22	27006	chr19	0.758007	0.00717966
ENSG00000070404	FSTL3	10272	chr19	0.322223	0.00561835
ENSG00000070444	MNT	4335	chr17	0.20939	0.0112888
ENSG00000070495	JMJD6	23210	chr17	1.17859	1.12066e-38
ENSG00000070526	ST6GALNAC1	55808	chr17	1.66069	0.0166164
ENSG00000070610	GBA2	57704	chr9	-0.581674	8.30941e-14
ENSG00000070614	NDST1	3340	chr5	-0.188969	0.0145006
ENSG00000070669	ASNS	440	chr7	1.27306	1.30833e-24
ENSG00000070729	CNGB1	1258	chr16	2.74866	1.33833e-05
ENSG00000070759	TESK2	10420	chr1	0.394443	0.0124038
ENSG00000070761	CFAP20	29105	chr16	-0.252096	0.0382628
ENSG00000070778	PTPN21	11099	chr14	-0.237218	0.0261613
ENSG00000070808	CAMK2A	815	chr5	0.94223	0.0158646
ENSG00000070814	TCOF1	6949	chr5	-0.22554	0.00121217
ENSG00000070831	CDC42	998	chr1	-0.146139	0.032082
ENSG00000070915	SLC12A3	6559	chr16	2.18648	0.000355885
ENSG00000070950	RAD18	56852	chr3	-0.223166	0.0405113
ENSG00000070961	ATP2B1	490	chr12	-0.296971	0.000596293
ENSG00000070985	TRPM5	29850	chr11	1.13531	0.0119358
ENSG00000071073	MGAT4A	11320	chr2	0.890776	1.67209e-12
ENSG00000071082	RPL31	6160	chr2	-0.322837	0.00120787
ENSG00000071203	MS4A12	54860	chr11	2.84542	0.00194325
ENSG00000071205	ARHGAP10	79658	chr4	-0.407205	8.38169e-06
ENSG00000071243	ING3	54556	chr7	-0.516367	3.55293e-06
ENSG00000071539	TRIP13	9319	chr5	-0.337283	0.00060268
ENSG00000071626	DAZAP1	26528	chr19	-0.300038	0.000205608
ENSG00000071794	HLTF	6596	chr3	-0.555045	2.08243e-09
ENSG00000071894	CPSF1	29894	chr8	-0.189833	0.00965533
ENSG00000071909	MYO3B	140469	chr2	1.3974	0.00936699
ENSG00000071994	PDCD2	5134	chr6	-0.237581	0.000279508
ENSG00000072182	ASIC4	55515	chr2	-0.966635	6.3729e-07
ENSG00000072195	SPEG	10290	chr2	-0.445845	6.88535e-05
ENSG00000072274	TFRC	7037	chr3	-0.366208	9.93954e-06
ENSG00000072310	SREBF1	6720	chr17	0.284451	0.000555155
ENSG00000072415	PALS1	64398	chr14	-0.279992	0.00237851
ENSG00000072422	RHOBTB1	9886	chr10	-0.376517	3.24122e-05
ENSG00000072501	SMC1A	8243	chrX	-0.219249	0.0049824
ENSG00000072682	P4HA2	8974	chr5	0.765832	2.33392e-09
ENSG00000072694	FCGR2B	2213	chr1	1.64064	9.2995e-05
ENSG00000072736	NFATC3	4775	chr16	0.368183	5.41406e-05
ENSG00000072756	TRNT1	51095	chr3	-0.274528	0.00509346
ENSG00000072803	FBXW11	23291	chr5	-0.208369	0.0100492
ENSG00000072818	ACAP1	9744	chr17	1.05008	2.95199e-15
ENSG00000072832	CRMP1	1400	chr4	-0.266771	0.000492482
ENSG00000072849	DERL2	51009	chr17	0.245183	0.00462646
ENSG00000072858	SIDT1	54847	chr3	1.50796	0.00154715
ENSG00000072958	AP1M1	8907	chr19	-0.363864	4.78609e-05
ENSG00000073008	PVR	5817	chr19	0.173163	0.0360591
ENSG00000073050	XRCC1	7515	chr19	-0.220752	0.033871
ENSG00000073111	MCM2	4171	chr3	-0.423804	0.000146554
ENSG00000073146	MOV10L1	54456	chr22	-0.887347	0.00100751
ENSG00000073150	PANX2	56666	chr22	0.533037	0.000446709
ENSG00000073282	TP63	8626	chr3	1.43283	0.01785
ENSG00000073350	LLGL2	3993	chr17	0.474969	2.31195e-05
ENSG00000073464	CLCN4	1183	chrX	-0.371102	0.000791371
ENSG00000073584	SMARCE1	6605	chr17	-0.507978	1.18039e-10
ENSG00000073605	GSDMB	55876	chr17	0.580604	0.000504797
ENSG00000073712	FERMT2	10979	chr14	-1.15978	1.70388e-31
ENSG00000073734	ABCB11	8647	chr2	1.6214	0.0147075
ENSG00000073737	DHRS9	10170	chr2	1.7479	0.00318244
ENSG00000073756	PTGS2	5743	chr1	0.523681	0.0477672
ENSG00000073861	TBX21	30009	chr17	1.14938	0.0150381
ENSG00000073910	FRY	10129	chr13	-0.743323	2.95837e-12
ENSG00000074047	GLI2	2736	chr2	-0.398858	0.00572459
ENSG00000074201	CLNS1A	1207	chr11	-0.21869	0.00742944
ENSG00000074211	PPP2R2C	5522	chr4	0.817215	3.2178e-08
ENSG00000074219	TEAD2	8463	chr19	-0.165773	0.00862008
ENSG00000074319	TSG101	7251	chr11	-0.384613	6.34563e-06
ENSG00000074527	NTN4	59277	chr12	-0.471525	0.0341933
ENSG00000074582	BCS1L	617	chr2	-0.255407	0.00315399
ENSG00000074590	NUAK1	9891	chr12	-0.744569	8.14574e-07
ENSG00000074603	DPP8	54878	chr15	-0.423493	9.43629e-08
ENSG00000074657	ZNF532	55205	chr18	-0.393594	1.12474e-06
ENSG00000074706	IPCEF1	26034	chr6	1.43691	5.34857e-06
ENSG00000074755	ZZEF1	23140	chr17	-0.184522	0.0261533
ENSG00000074803	SLC12A1	6557	chr15	1.97378	2.44508e-09
ENSG00000074966	TXK	7294	chr4	0.519746	0.0476685
ENSG00000075043	KCNQ2	3785	chr20	0.231489	0.000197424
ENSG00000075089	ACTR6	64431	chr12	-0.366825	0.000354245
ENSG00000075131	TIPIN	54962	chr15	-0.350622	0.0286389
ENSG00000075142	SRI	6717	chr7	-0.306109	0.0009091
ENSG00000075188	NUP37	79023	chr12	-0.273318	0.010716
ENSG00000075213	SEMA3A	10371	chr7	-0.654102	6.2429e-13
ENSG00000075218	GTSE1	51512	chr22	-0.419228	0.000427807
ENSG00000075223	SEMA3C	10512	chr7	-0.559491	4.77483e-12
ENSG00000075292	ZNF638	27332	chr2	-0.363663	6.89707e-06
ENSG00000075303	SLC25A40	55972	chr7	-0.362556	1.51243e-05
ENSG00000075336	TIMM21	29090	chr18	-0.329124	0.00536002
ENSG00000075388	FGF4	2249	chr11	1.55865	0.0362843
ENSG00000075391	RASAL2	9462	chr1	0.420174	1.67712e-07
ENSG00000075413	MARK3	4140	chr14	0.271384	0.00887578
ENSG00000075426	FOSL2	2355	chr2	1.24631	2.01983e-18
ENSG00000075429	CACNG5	27091	chr17	0.723826	0.00674826
ENSG00000075461	CACNG4	27092	chr17	-0.410903	2.04095e-07
ENSG00000075568	TMEM131	23505	chr2	0.269917	0.00143648
ENSG00000075651	PLD1	5337	chr3	-0.871034	1.38914e-15
ENSG00000075673	ATP12A	479	chr13	2.15366	0.00365859
ENSG00000075702	WDR62	284403	chr19	-0.238816	0.0227487
ENSG00000075856	SART3	9733	chr12	-0.484182	2.5554e-11
ENSG00000075884	ARHGAP15	55843	chr2	1.3127	0.000228309
ENSG00000075945	KIFAP3	22920	chr1	-0.195732	0.0276415
ENSG00000075975	MKRN2	23609	chr3	0.176161	0.0283064
ENSG00000076003	MCM6	4175	chr2	-0.574062	2.78319e-06
ENSG00000076053	RBM7	10179	chr11	-0.235695	0.00659767
ENSG00000076108	BAZ2A	11176	chr12	0.235363	6.92527e-05
ENSG00000076201	PTPN23	25930	chr3	-0.394689	9.7696e-11
ENSG00000076242	MLH1	4292	chr3	-0.279058	0.000176565
ENSG00000076248	UNG	7374	chr12	-0.564276	1.02212e-10
ENSG00000076321	KLHL20	27252	chr1	-0.17935	0.0492514
ENSG00000076344	RGS11	8786	chr16	-0.39068	0.00482465
ENSG00000076382	SPAG5	10615	chr17	-0.372052	0.000564048
ENSG00000076604	TRAF4	9618	chr17	0.495508	1.68901e-06
ENSG00000076641	PAG1	55824	chr8	0.314937	0.0298695
ENSG00000076685	NT5C2	22978	chr10	0.286975	0.000313663
ENSG00000076924	XAB2	56949	chr19	-0.664847	5.56107e-13
ENSG00000076928	ARHGEF1	9138	chr19	-0.555392	1.21758e-11
ENSG00000076984	MAP2K7	5609	chr19	-0.300981	0.000295004
ENSG00000077044	DGKD	8527	chr2	0.169387	0.0173996
ENSG00000077063	CTTNBP2	83992	chr7	2.10187	0.0148811
ENSG00000077092	RARB	5915	chr3	-0.444736	8.61216e-08
ENSG00000077097	TOP2B	7155	chr3	-0.370599	4.41728e-08
ENSG00000077147	TM9SF3	56889	chr10	-0.229523	0.0121732
ENSG00000077150	NFKB2	4791	chr10	0.265569	0.00845724
ENSG00000077152	UBE2T	29089	chr1	-0.676664	2.64045e-09
ENSG00000077232	DNAJC10	54431	chr2	-0.209019	0.00383733
ENSG00000077235	GTF3C1	2975	chr16	-0.195164	0.00986059
ENSG00000077254	USP33	23032	chr1	-0.181132	0.0233086
ENSG00000077274	CAPN6	827	chrX	0.910119	0.0474657
ENSG00000077279	DCX	1641	chrX	-0.399879	1.76159e-05
ENSG00000077348	EXOSC5	56915	chr19	-0.357778	0.0031446
ENSG00000077380	DYNC1I2	1781	chr2	-0.3732	4.6203e-06
ENSG00000077549	CAPZB	832	chr1	-0.152524	0.0128043
ENSG00000077616	NAALAD2	10003	chr11	1.10425	1.62175e-12
ENSG00000077721	UBE2A	7319	chrX	0.184861	0.0260878
ENSG00000077782	FGFR1	2260	chr8	0.559774	1.21426e-09
ENSG00000077800	FKBP6	8468	chr7	1.36894	0.000281404
ENSG00000077935	SMC1B	27127	chr22	0.795665	0.0296075
ENSG00000077942	FBLN1	2192	chr22	-0.197487	0.0148892
ENSG00000077943	ITGA8	8516	chr10	1.70172	0.0135635
ENSG00000078043	PIAS2	9063	chr18	0.263572	0.00764102
ENSG00000078053	AMPH	273	chr7	2.02171	0.000465994
ENSG00000078061	ARAF	369	chrX	-0.46669	6.12674e-08
ENSG00000078070	MCCC1	56922	chr3	-0.395551	0.000556951
ENSG00000078098	FAP	2191	chr2	-0.675259	1.1799e-13
ENSG00000078114	NEBL	10529	chr10	-0.765019	8.72057e-12
ENSG00000078124	ACER3	55331	chr11	0.351285	0.000325674
ENSG00000078142	PIK3C3	5289	chr18	-0.443608	8.28596e-07
ENSG00000078177	N4BP2	55728	chr4	-0.266221	0.00493966
ENSG00000078237	TIGAR	57103	chr12	1.15133	5.74009e-24
ENSG00000078246	TULP3	7289	chr12	0.550838	2.65765e-12
ENSG00000078269	SYNJ2	8871	chr6	0.725584	1.6242e-08
ENSG00000078295	ADCY2	108	chr5	2.00885	0.0119566
ENSG00000078304	PPP2R5C	5527	chr14	-0.413724	1.22653e-08
ENSG00000078328	RBFOX1	54715	chr16	1.71683	0.000186369
ENSG00000078369	GNB1	2782	chr1	-0.172404	0.0346633
ENSG00000078399	HOXA9	3205	chr7	1.86008	0.0157732
ENSG00000078403	MLLT10	8028	chr10	-0.225778	0.00753856
ENSG00000078589	P2RY10	27334	chrX	1.09362	0.0275979
ENSG00000078596	ITM2A	9452	chrX	1.169	0.0183159
ENSG00000078668	VDAC3	7419	chr8	-0.276084	0.00171059
ENSG00000078674	PCM1	5108	chr8	-0.251918	0.000701611
ENSG00000078687	TNRC6C	57690	chr17	-0.211349	0.00424167
ENSG00000078699	CBFA2T2	9139	chr20	-0.772706	6.25649e-27
ENSG00000078804	TP53INP2	58476	chr20	0.229755	0.0111217
ENSG00000078898	BPIFB2	80341	chr20	2.86704	0.00135365
ENSG00000078967	UBE2D4	51619	chr7	-0.436259	6.9341e-08
ENSG00000079101	CLUL1	27098	chr18	1.42509	0.00148908
ENSG00000079102	RUNX1T1	862	chr8	-1.27054	2.47404e-39
ENSG00000079134	THOC1	9984	chr18	-0.274998	0.0102882
ENSG00000079150	FKBP7	51661	chr2	-0.186667	0.0330933
ENSG00000079156	OSBPL6	114880	chr2	0.905077	2.76508e-09
ENSG00000079215	SLC1A3	6507	chr5	2.17066	0.00676795
ENSG00000079246	XRCC5	7520	chr2	-0.353695	8.56027e-06
ENSG00000079263	SP140	11262	chr2	0.821543	0.00139438
ENSG00000079335	CDC14A	8556	chr1	0.561486	1.47633e-06
ENSG00000079462	PAFAH1B3	5050	chr19	-0.211946	0.0245797
ENSG00000079557	AFM	173	chr4	1.89258	0.0444145
ENSG00000079616	KIF22	3835	chr16	-0.487928	7.83093e-08
ENSG00000079691	CARMIL1	55604	chr6	-0.282324	0.00292478
ENSG00000079785	DDX1	1653	chr2	-0.354247	1.44845e-09
ENSG00000079819	EPB41L2	2037	chr6	0.78069	0.013109
ENSG00000079841	RIMS1	22999	chr6	-0.830408	9.74427e-13
ENSG00000079931	MOXD1	26002	chr6	-0.340172	3.53594e-05
ENSG00000079950	STX7	8417	chr6	-0.482776	9.82066e-07
ENSG00000080007	DDX43	55510	chr6	2.39373	0.00111336
ENSG00000080031	PTPRH	5794	chr19	0.389068	0.0372707
ENSG00000080200	CRYBG3	131544	chr3	0.2519	0.00415331
ENSG00000080224	EPHA6	285220	chr3	1.14794	0.00526094
ENSG00000080293	SCTR	6344	chr2	2.47004	0.000233464
ENSG00000080298	RFX3	5991	chr9	0.187779	0.00693067
ENSG00000080345	RIF1	55183	chr2	-0.250704	0.000611977
ENSG00000080493	SLC4A4	8671	chr4	1.84524	0.00233658
ENSG00000080503	SMARCA2	6595	chr9	0.495707	1.69745e-09
ENSG00000080511	RDH8	50700	chr19	1.706	0.0436117
ENSG00000080546	SESN1	27244	chr6	0.246955	0.00549358
ENSG00000080561	MID2	11043	chrX	1.53983	0.00178064
ENSG00000080573	COL5A3	50509	chr19	1.31584	0.0052797
ENSG00000080608	PUM3	9933	chr9	-0.586329	8.7083e-09
ENSG00000080644	CHRNA3	1136	chr15	-0.728847	3.03179e-11
ENSG00000080709	KCNN2	3781	chr5	1.92438	0.00940613
ENSG00000080819	CPOX	1371	chr3	0.234799	0.0258247
ENSG00000080822	CLDND1	56650	chr3	-0.231297	0.00593236
ENSG00000080824	HSP90AA1	3320	chr14	2.20615	9.47274e-19
ENSG00000080854	IGSF9B	22997	chr11	0.65037	2.88029e-13
ENSG00000080910	CFHR2	3080	chr1	2.44154	0.0169952
ENSG00000080986	NDC80	10403	chr18	-0.394109	4.1127e-05
ENSG00000081014	AP4E1	23431	chr15	-0.210095	0.0237577
ENSG00000081019	RSBN1	54665	chr1	-0.174439	0.045681
ENSG00000081026	MAGI3	260425	chr1	0.153535	0.0378408
ENSG00000081051	AFP	174	chr4	3.15781	0.000596002
ENSG00000081052	COL4A4	1286	chr2	1.22349	0.0017565
ENSG00000081059	TCF7	6932	chr5	0.348594	3.03272e-05
ENSG00000081138	CDH7	1005	chr18	1.96054	0.00161268
ENSG00000081148	IMPG2	50939	chr3	0.696107	0.0126713
ENSG00000081154	PCNP	57092	chr3	-0.162754	0.0368778
ENSG00000081177	EXD2	55218	chr14	-0.484395	8.40537e-08
ENSG00000081189	MEF2C	4208	chr5	-0.633974	4.62407e-09
ENSG00000081248	CACNA1S	779	chr1	1.91317	0.00174905
ENSG00000081277	PKP1	5317	chr1	2.04998	0.00374515
ENSG00000081307	UBA5	79876	chr3	-0.201319	0.027233
ENSG00000081386	ZNF510	22869	chr9	0.195249	0.0158476
ENSG00000081479	LRP2	4036	chr2	2.05732	0.00227888
ENSG00000081791	DELE1	9812	chr5	-0.593665	2.06096e-15
ENSG00000081800	SLC13A1	6561	chr7	2.44481	0.000423603
ENSG00000081803	CADPS2	93664	chr7	1.20137	0.0469204
ENSG00000081913	PHLPP1	23239	chr18	0.65921	2.88823e-07
ENSG00000081985	IL12RB2	3595	chr1	0.870914	0.0179088
ENSG00000082014	SMARCD3	6604	chr7	0.225008	0.00320665
ENSG00000082074	FYB1	2533	chr5	0.813755	0.00844612
ENSG00000082175	PGR	5241	chr11	1.98639	0.00107871
ENSG00000082212	ME2	4200	chr18	0.325204	2.09401e-05
ENSG00000082213	C5orf22	55322	chr5	-0.260319	0.00885387
ENSG00000082438	COBLL1	22837	chr2	-0.269989	0.00463531
ENSG00000082482	KCNK2	3776	chr1	-0.629288	0.0140144
ENSG00000082497	SERTAD4	56256	chr1	-1.69443	1.54163e-42
ENSG00000082512	TRAF5	7188	chr1	-0.250178	0.0272382
ENSG00000082516	GEMIN5	25929	chr5	-0.439635	4.10506e-06
ENSG00000082556	OPRK1	4986	chr8	2.09303	0.00906208
ENSG00000082996	RNF13	11342	chr3	-0.254549	0.00344096
ENSG00000083067	TRPM3	80036	chr9	1.32746	0.00503398
ENSG00000083093	PALB2	79728	chr16	-0.370668	1.78945e-05
ENSG00000083097	DOP1A	23033	chr6	-0.169335	0.039338
ENSG00000083099	LYRM2	57226	chr6	-0.522334	2.54249e-10
ENSG00000083312	TNPO1	3842	chr5	-0.432333	3.18374e-08
ENSG00000083444	PLOD1	5351	chr1	0.417809	0.000138125
ENSG00000083520	DIS3	22894	chr13	-0.580308	2.47903e-16
ENSG00000083535	PIBF1	10464	chr13	-0.337849	0.00136119
ENSG00000083635	NUFIP1	26747	chr13	-0.678797	2.43767e-09
ENSG00000083720	OXCT1	5019	chr5	-0.29428	0.00289339
ENSG00000083812	ZNF324	25799	chr19	0.202665	0.0272716
ENSG00000083814	ZNF671	79891	chr19	0.890274	0.000233763
ENSG00000083844	ZNF264	9422	chr19	0.176836	0.0457575
ENSG00000083845	RPS5	6193	chr19	-0.21268	0.00358325
ENSG00000083896	YTHDC1	91746	chr4	-0.160554	0.0461841
ENSG00000083937	CHMP2B	25978	chr3	-0.224697	0.0309331
ENSG00000084072	PPIE	10450	chr1	-0.195234	0.0305288
ENSG00000084090	STARD7	56910	chr2	-0.377505	4.48489e-05
ENSG00000084092	NOA1	84273	chr4	-0.222748	0.0191073
ENSG00000084110	HAL	3034	chr12	0.97695	0.00405089
ENSG00000084112	SSH1	54434	chr12	0.184677	0.041672
ENSG00000084463	WBP11	51729	chr12	-0.193462	0.0382999
ENSG00000084623	EIF3I	8668	chr1	-0.185709	0.0162692
ENSG00000084628	NKAIN1	79570	chr1	-0.312688	0.00841157
ENSG00000084674	APOB	338	chr2	1.89792	0.000114709
ENSG00000084676	NCOA1	8648	chr2	0.201802	0.0120641
ENSG00000084693	AGBL5	60509	chr2	-0.242544	0.000160157
ENSG00000084734	GCKR	2646	chr2	1.75384	9.61059e-05
ENSG00000084774	CAD	790	chr2	-0.507797	1.77092e-15
ENSG00000085185	BCORL1	63035	chrX	0.514278	8.02537e-10
ENSG00000085224	ATRX	546	chrX	-0.164903	0.0387503
ENSG00000085265	FCN1	2219	chr9	0.735275	0.00122798
ENSG00000085274	MYNN	55892	chr3	-0.343966	0.000916708
ENSG00000085276	MECOM	2122	chr3	-1.75844	1.37131e-41
ENSG00000085365	SCAMP1	9522	chr5	-0.337313	0.000100783
ENSG00000085377	PREP	5550	chr6	-0.253109	0.00199947
ENSG00000085415	SEH1L	81929	chr18	-0.392972	2.61082e-06
ENSG00000085465	OVGP1	5016	chr1	1.39442	0.000196266
ENSG00000085491	SLC25A24	29957	chr1	-0.481313	3.98128e-06
ENSG00000085514	PILRA	29992	chr7	0.788685	1.45377e-05
ENSG00000085552	IGSF9	57549	chr1	-0.647905	1.42212e-08
ENSG00000085644	ZNF213	7760	chr16	0.253163	0.00101768
ENSG00000085721	RRN3	54700	chr16	-0.316237	0.00130887
ENSG00000085733	CTTN	2017	chr11	-0.308389	6.32082e-05
ENSG00000085760	MTIF2	4528	chr2	-0.257821	0.00668051
ENSG00000085788	DDHD2	23259	chr8	-0.57882	7.64892e-14
ENSG00000085831	TTC39A	22996	chr1	0.456429	0.00642968
ENSG00000085872	CHERP	10523	chr19	-0.429479	1.55979e-07
ENSG00000085998	POMGNT1	55624	chr1	-0.269288	0.00107201
ENSG00000086061	DNAJA1	3301	chr9	1.46616	1.54842e-37
ENSG00000086065	CHMP5	51510	chr9	-0.305551	0.00322271
ENSG00000086189	DIMT1	27292	chr5	-0.234513	0.00700791
ENSG00000086200	IPO11	51194	chr5	-0.337022	0.000311124
ENSG00000086232	EIF2AK1	27102	chr7	-0.208634	0.0123736
ENSG00000086288	NME8	51314	chr7	1.16087	0.0474317
ENSG00000086300	SNX10	29887	chr7	-0.657161	8.81216e-09
ENSG00000086475	SEPHS1	22929	chr10	-0.511473	4.66319e-10
ENSG00000086544	ITPKC	80271	chr19	0.363643	0.00977337
ENSG00000086548	CEACAM6	4680	chr19	1.72021	0.00497338
ENSG00000086619	ERO1B	56605	chr1	0.83435	2.2843e-13
ENSG00000086717	PPEF1	5475	chrX	-1.11136	3.12751e-16
ENSG00000086730	LAT2	7462	chr7	0.370765	0.0273617
ENSG00000086827	ZW10	9183	chr11	-0.276889	0.00686769
ENSG00000086848	ALG9	79796	chr11	-0.372715	4.41619e-06
ENSG00000086967	MYBPC2	4606	chr19	1.8155	0.0021878
ENSG00000087074	PPP1R15A	23645	chr19	1.84856	2.54371e-31
ENSG00000087085	ACHE	43	chr7	1.7137	2.0873e-15
ENSG00000087086	FTL	2512	chr19	0.78865	4.23758e-06
ENSG00000087095	NLK	51701	chr17	-0.310383	0.000339717
ENSG00000087116	ADAMTS2	9509	chr5	0.497186	0.0291723
ENSG00000087152	ATXN7L3	56970	chr17	0.321691	0.00164211
ENSG00000087157	PGS1	9489	chr17	-0.363601	1.52295e-05
ENSG00000087237	CETP	1071	chr16	1.46718	0.00442248
ENSG00000087245	MMP2	4313	chr16	-0.248957	0.0019214
ENSG00000087253	LPCAT2	54947	chr16	-0.268351	0.00205549
ENSG00000087258	GNAO1	2775	chr16	0.183011	0.0259855
ENSG00000087266	SH3BP2	6452	chr4	0.259434	0.000479206
ENSG00000087269	NOP14	8602	chr4	-0.278616	0.00294373
ENSG00000087299	L2HGDH	79944	chr14	0.260973	0.0411559
ENSG00000087302	RTRAF	51637	chr14	-0.188061	0.0173589
ENSG00000087338	GMCL1	64395	chr2	-0.31766	0.000376368
ENSG00000087365	SF3B2	10992	chr11	-0.254368	0.00240734
ENSG00000087460	GNAS	2778	chr20	-0.194826	0.0133653
ENSG00000087470	DNM1L	10059	chr12	-0.135805	0.0409198
ENSG00000087494	PTHLH	5744	chr12	-0.916939	3.97675e-08
ENSG00000087502	ERGIC2	51290	chr12	-0.272445	0.00319433
ENSG00000087510	TFAP2C	7022	chr20	2.59993	0.0016606
ENSG00000087586	AURKA	6790	chr20	-0.612677	2.6755e-06
ENSG00000087884	AAMDC	28971	chr11	0.49417	0.0171483
ENSG00000087903	RFX2	5990	chr19	0.687689	6.12165e-09
ENSG00000088002	SULT2B1	6820	chr19	1.73825	0.0111282
ENSG00000088035	ALG6	29929	chr1	0.254171	0.0247668
ENSG00000088053	GP6	51206	chr19	1.01808	0.0358903
ENSG00000088205	DDX18	8886	chr2	-0.698436	1.29976e-21
ENSG00000088298	EDEM2	55741	chr20	-0.264954	0.00863972
ENSG00000088325	TPX2	22974	chr20	-0.228194	0.0133759
ENSG00000088387	DOCK9	23348	chr13	-0.217107	0.00653414
ENSG00000088451	TGDS	23483	chr13	-0.569616	1.37045e-06
ENSG00000088538	DOCK3	1795	chr3	1.16084	9.2087e-07
ENSG00000088543	C3orf18	51161	chr3	-0.231042	0.013269
ENSG00000088682	COQ9	57017	chr16	-0.533769	1.64172e-10
ENSG00000088726	TMEM40	55287	chr3	2.68503	0.000257225
ENSG00000088727	KIF9	64147	chr3	0.358074	0.0168473
ENSG00000088756	ARHGAP28	79822	chr18	-0.740142	8.06035e-12
ENSG00000088782	DEFB127	140850	chr20	4.14607	0.0400618
ENSG00000088827	SIGLEC1	6614	chr20	1.79436	0.000568459
ENSG00000088836	SLC4A11	83959	chr20	0.444832	0.00251796
ENSG00000088854	DNAAF9	25943	chr20	-0.180414	0.0321065
ENSG00000088876	ZNF343	79175	chr20	-0.33416	0.00102014
ENSG00000088882	CPXM1	56265	chr20	-0.501449	2.70424e-11
ENSG00000088899	LZTS3	9762	chr20	0.543846	5.95806e-09
ENSG00000088930	XRN2	22803	chr20	-0.654505	3.13422e-16
ENSG00000088986	DYNLL1	8655	chr12	0.318331	0.00023404
ENSG00000088992	TESC	54997	chr12	1.43167	0.0303771
ENSG00000089006	SNX5	27131	chr20	-0.225724	0.0219968
ENSG00000089009	RPL6	6128	chr12	-0.231899	0.0144525
ENSG00000089012	SIRPG	55423	chr20	1.30352	0.0199387
ENSG00000089041	P2RX7	5027	chr12	-0.46944	0.00132122
ENSG00000089048	ESF1	51575	chr20	-0.405108	0.000498831
ENSG00000089053	ANAPC5	51433	chr12	-0.483096	2.48154e-08
ENSG00000089057	SLC23A2	9962	chr20	-0.439334	1.64367e-07
ENSG00000089060	SLC8B1	80024	chr12	0.253497	0.0374801
ENSG00000089063	TMEM230	29058	chr20	-0.299945	0.000316329
ENSG00000089094	KDM2B	84678	chr12	-0.202849	0.00538988
ENSG00000089101	CFAP61	26074	chr20	2.24298	2.67613e-06
ENSG00000089116	LHX5	64211	chr12	1.99908	0.0141638
ENSG00000089127	OAS1	4938	chr12	-0.953145	3.38819e-06
ENSG00000089154	GCN1	10985	chr12	-0.298925	8.87909e-06
ENSG00000089157	RPLP0	6175	chr12	-0.207883	0.0454439
ENSG00000089169	RPH3A	22895	chr12	-0.723413	2.72542e-07
ENSG00000089177	KIF16B	55614	chr20	-0.225824	0.019131
ENSG00000089195	TRMT6	51605	chr20	-0.769407	5.7483e-11
ENSG00000089199	CHGB	1114	chr20	-0.763081	2.68323e-15
ENSG00000089220	PEBP1	5037	chr12	-0.31248	0.00316401
ENSG00000089250	NOS1	4842	chr12	-0.703983	8.3058e-05
ENSG00000089280	FUS	2521	chr16	-0.256606	0.000920375
ENSG00000089289	IGBP1	3476	chrX	-0.187886	0.0350844
ENSG00000089335	ZNF302	55900	chr19	-0.328999	0.000344533
ENSG00000089351	GRAMD1A	57655	chr19	-0.232045	0.000163045
ENSG00000089356	FXYD3	5349	chr19	1.95037	0.0166533
ENSG00000089486	CDIP1	29965	chr16	0.491731	9.47167e-06
ENSG00000089682	RBM41	55285	chrX	-0.522715	1.48826e-06
ENSG00000089685	BIRC5	332	chr17	-0.258045	0.0327558
ENSG00000089692	LAG3	3902	chr12	2.03266	1.38838e-30
ENSG00000089723	OTUB2	78990	chr14	0.588725	1.58293e-08
ENSG00000089775	ZBTB25	7597	chr14	-0.342607	0.000166384
ENSG00000089818	NECAP1	25977	chr12	-0.467053	1.5261e-08
ENSG00000089847	ANKRD24	170961	chr19	0.472489	0.0484771
ENSG00000089902	RCOR1	23186	chr14	0.354893	0.000117807
ENSG00000090054	SPTLC1	10558	chr9	-0.185648	0.029948
ENSG00000090097	PCBP4	57060	chr3	-0.258132	0.000410131
ENSG00000090104	RGS1	5996	chr1	1.79775	0.0202511
ENSG00000090238	YPEL3	83719	chr16	-0.359902	1.5209e-06
ENSG00000090263	MRPS33	51650	chr7	-0.305133	0.000978984
ENSG00000090273	NUDC	10726	chr1	0.487984	1.63958e-06
ENSG00000090316	MAEA	10296	chr4	-0.167219	0.0115926
ENSG00000090376	IRAK3	11213	chr12	0.556387	0.040777
ENSG00000090402	SI	6476	chr3	2.04225	0.00804686
ENSG00000090447	TFAP4	7023	chr16	-0.409564	0.000239022
ENSG00000090487	SPG21	51324	chr15	-0.341944	1.77941e-05
ENSG00000090520	DNAJB11	51726	chr3	0.535182	4.5341e-08
ENSG00000090534	THPO	7066	chr3	1.52715	0.014196
ENSG00000090539	CHRD	8646	chr3	1.0874	0.0222091
ENSG00000090581	GNPTG	84572	chr16	0.225476	0.00826439
ENSG00000090612	ZNF268	10795	chr12	-0.282739	0.00150142
ENSG00000090659	CD209	30835	chr19	1.72209	0.0133885
ENSG00000090661	CERS4	79603	chr19	0.309498	0.000160116
ENSG00000090674	MCOLN1	57192	chr19	0.21417	0.0409853
ENSG00000090686	USP48	84196	chr1	-0.195261	0.0054813
ENSG00000090776	EFNB1	1947	chrX	0.752818	1.07158e-09
ENSG00000090857	PDPR	55066	chr16	-0.239082	0.00164524
ENSG00000090861	AARS1	16	chr16	0.87824	4.61841e-12
ENSG00000090863	GLG1	2734	chr16	-0.177232	0.029651
ENSG00000090924	PLEKHG2	64857	chr19	-0.303929	0.00116178
ENSG00000090971	NAT14	57106	chr19	-0.217058	0.0462021
ENSG00000090975	PITPNM2	57605	chr12	0.633609	3.5435e-08
ENSG00000090989	EXOC1	55763	chr4	-0.554425	1.33346e-12
ENSG00000091010	POU4F3	5459	chr5	1.44678	0.044334
ENSG00000091039	OSBPL8	114882	chr12	-0.400033	7.28211e-06
ENSG00000091106	NLRC4	58484	chr2	0.505284	0.0150136
ENSG00000091127	PUS7	54517	chr7	-0.272193	0.00136578
ENSG00000091128	LAMB4	22798	chr7	1.08774	0.000305372
ENSG00000091129	NRCAM	4897	chr7	-0.133856	0.0460894
ENSG00000091136	LAMB1	3912	chr7	-0.250911	2.59807e-05
ENSG00000091137	SLC26A4	5172	chr7	1.52935	0.0027166
ENSG00000091138	SLC26A3	1811	chr7	1.57797	0.000643242
ENSG00000091140	DLD	1738	chr7	-0.593498	2.30409e-12
ENSG00000091157	WDR7	23335	chr18	-0.210089	0.00781869
ENSG00000091181	IL5RA	3568	chr3	1.40222	0.00862966
ENSG00000091262	ABCC6	368	chr16	1.1926	1.7891e-08
ENSG00000091317	CMTM6	54918	chr3	-0.31957	0.00221236
ENSG00000091428	RAPGEF4	11069	chr2	-1.10224	2.25157e-26
ENSG00000091482	SMPX	23676	chrX	3.03531	0.0145063
ENSG00000091490	SEL1L3	23231	chr4	0.39739	0.006552
ENSG00000091513	TF	7018	chr3	1.93743	2.71516e-05
ENSG00000091536	MYO15A	51168	chr17	0.83945	0.0390749
ENSG00000091592	NLRP1	22861	chr17	0.347445	0.0178276
ENSG00000091622	PITPNM3	83394	chr17	0.49395	0.000729388
ENSG00000091656	ZFHX4	79776	chr8	-0.850416	6.64801e-13
ENSG00000091732	ZC3HC1	51530	chr7	-0.321352	0.00126611
ENSG00000091844	RGS17	26575	chr6	0.408856	0.00443008
ENSG00000091972	CD200	4345	chr3	-0.374505	0.000113734
ENSG00000091986	CCDC80	151887	chr3	-0.328649	6.56057e-05
ENSG00000092009	CMA1	1215	chr14	1.15099	0.0296324
ENSG00000092051	JPH4	84502	chr14	0.153921	0.0167173
ENSG00000092054	MYH7	4625	chr14	1.42171	0.00511756
ENSG00000092096	SLC22A17	51310	chr14	0.466649	1.82603e-11
ENSG00000092098	RNF31	55072	chr14	-0.188237	0.0285262
ENSG00000092199	HNRNPC	3183	chr14	-0.16784	0.0257953
ENSG00000092201	SUPT16H	11198	chr14	-0.351332	3.70868e-06
ENSG00000092330	TINF2	26277	chr14	-0.430659	3.87039e-09
ENSG00000092421	SEMA6A	57556	chr5	-0.69683	6.74352e-13
ENSG00000092607	TBX15	6913	chr1	1.596	0.0412337
ENSG00000092621	PHGDH	26227	chr1	0.874801	1.45101e-17
ENSG00000092758	COL9A3	1299	chr20	0.68137	0.0201914
ENSG00000092871	RFFL	117584	chr17	-0.264406	0.00619028
ENSG00000092969	TGFB2	7042	chr1	-0.546853	6.45496e-05
ENSG00000092978	GPATCH2	55105	chr1	0.2307	0.00172548
ENSG00000093000	NUP50	10762	chr22	-0.175251	0.0309117
ENSG00000093009	CDC45	8318	chr22	-0.435491	0.0103745
ENSG00000093010	COMT	1312	chr22	-0.241255	0.00422091
ENSG00000093072	ADA2	51816	chr22	0.596824	0.00418731
ENSG00000093144	ECHDC1	55862	chr6	-0.306792	0.00115107
ENSG00000093183	SEC22C	9117	chr3	-0.316601	0.000125657
ENSG00000094631	HDAC6	10013	chrX	-0.191849	0.006444
ENSG00000094661	OR1I1	126370	chr19	1.47235	0.0487623
ENSG00000094796	KRT31	3881	chr17	2.54296	0.0400106
ENSG00000094880	CDC23	8697	chr5	-0.286956	0.00691312
ENSG00000094914	AAAS	8086	chr12	-0.657898	1.81664e-16
ENSG00000094975	SUCO	51430	chr1	0.202323	0.0284867
ENSG00000095002	MSH2	4436	chr2	-0.321352	2.66171e-05
ENSG00000095015	MAP3K1	4214	chr5	-0.635547	7.45581e-20
ENSG00000095059	DHPS	1725	chr19	-0.275093	0.00054602
ENSG00000095110	NXPE1	120400	chr11	1.40858	0.0232269
ENSG00000095139	ARCN1	372	chr11	-0.192821	0.0354074
ENSG00000095261	PSMD5	5711	chr9	-0.401752	1.05215e-05
ENSG00000095303	PTGS1	5742	chr9	0.657621	4.71324e-05
ENSG00000095397	WHRN	25861	chr9	0.968717	5.00156e-13
ENSG00000095585	BLNK	29760	chr10	1.37129	9.98121e-05
ENSG00000095587	TLL2	7093	chr10	0.808147	0.0126153
ENSG00000095627	TDRD1	56165	chr10	1.71978	0.0148642
ENSG00000095637	SORBS1	10580	chr10	1.11317	4.8803e-33
ENSG00000095713	CRTAC1	55118	chr10	1.12665	9.78882e-05
ENSG00000095739	BAMBI	25805	chr10	1.31471	2.31035e-10
ENSG00000095752	IL11	3589	chr19	1.20384	0.000126879
ENSG00000095794	CREM	1390	chr10	0.39057	0.000416449
ENSG00000095906	NUBP2	10101	chr16	-0.247583	0.0237382
ENSG00000095932	SMIM24	284422	chr19	1.82071	0.00784837
ENSG00000095951	HIVEP1	3096	chr6	0.585114	2.26953e-13
ENSG00000096070	BRPF3	27154	chr6	0.342417	5.06248e-06
ENSG00000096088	PGC	5225	chr6	1.74997	0.012377
ENSG00000096092	TMEM14A	28978	chr6	-0.547923	0.00014964
ENSG00000096264	NCR2	9436	chr6	2.89553	0.0120346
ENSG00000096384	HSP90AB1	3326	chr6	0.852748	8.91545e-14
ENSG00000096401	CDC5L	988	chr6	-0.48634	9.09624e-10
ENSG00000096433	ITPR3	3710	chr6	-0.206999	0.00666272
ENSG00000096696	DSP	1832	chr6	2.20546	0.000289686
ENSG00000096717	SIRT1	23411	chr10	0.318269	0.000136468
ENSG00000096746	HNRNPH3	3189	chr10	-0.366433	4.3819e-06
ENSG00000096996	IL12RB1	3594	chr19	1.32031	0.00213254
ENSG00000097046	CDC7	8317	chr1	-0.726539	1.05921e-05
ENSG00000097096	SYDE2	84144	chr1	1.65043	0.0300489
ENSG00000099139	PCSK5	5125	chr9	1.56161	0.00804331
ENSG00000099250	NRP1	8829	chr10	-0.331125	2.09293e-05
ENSG00000099260	PALMD	54873	chr1	-1.05286	0.000575695
ENSG00000099337	KCNK6	9424	chr19	-0.487651	0.0121448
ENSG00000099338	CATSPERG	57828	chr19	0.375042	0.0427596
ENSG00000099377	HSD3B7	80270	chr16	-0.266129	0.048737
ENSG00000099381	SETD1A	9739	chr16	0.174953	0.0356856
ENSG00000099617	EFNA2	1943	chr19	0.284097	0.0158336
ENSG00000099622	CIRBP	1153	chr19	-0.437244	2.47736e-09
ENSG00000099624	ATP5F1D	513	chr19	-0.211172	0.0395824
ENSG00000099625	CBARP	255057	chr19	0.662801	3.22164e-10
ENSG00000099783	HNRNPM	4670	chr19	-0.285259	0.000212353
ENSG00000099785	MARCHF2	51257	chr19	-0.342491	0.00412489
ENSG00000099800	TIMM13	26517	chr19	-0.310272	0.00761723
ENSG00000099810	MTAP	4507	chr9	-0.200719	0.00608054
ENSG00000099814	CEP170B	283638	chr14	0.414033	2.84581e-05
ENSG00000099821	POLRMT	5442	chr19	-0.454863	1.10958e-06
ENSG00000099860	GADD45B	4616	chr19	1.19699	9.60292e-08
ENSG00000099864	PALM	5064	chr19	0.266527	0.0158138
ENSG00000099875	MKNK2	2872	chr19	1.2708	5.86663e-38
ENSG00000099889	ARVCF	421	chr22	-0.866902	1.76902e-17
ENSG00000099899	TRMT2A	27037	chr22	-0.326953	0.000630498
ENSG00000099901	RANBP1	5902	chr22	-0.238754	0.00629331
ENSG00000099904	ZDHHC8	29801	chr22	-0.318792	3.56922e-05
ENSG00000099910	KLHL22	84861	chr22	0.315128	0.00493853
ENSG00000099917	MED15	51586	chr22	-0.315221	3.91027e-06
ENSG00000099940	SNAP29	9342	chr22	0.263111	0.00781917
ENSG00000099949	LZTR1	8216	chr22	-0.245315	0.00212966
ENSG00000099953	MMP11	4320	chr22	0.332948	0.0010481
ENSG00000099954	CECR2	27443	chr22	2.0007	0.0248676
ENSG00000099956	SMARCB1	6598	chr22	-0.169916	0.0197118
ENSG00000099958	DERL3	91319	chr22	0.969885	0.0130332
ENSG00000099984	GSTT2	2953	chr22	-0.396754	0.0315813
ENSG00000099991	CABIN1	23523	chr22	-0.345259	5.78335e-07
ENSG00000099995	SF3A1	10291	chr22	-0.484767	1.79264e-08
ENSG00000100003	SEC14L2	23541	chr22	0.256298	0.0317568
ENSG00000100023	PPIL2	23759	chr22	-0.402331	1.83765e-08
ENSG00000100027	YPEL1	29799	chr22	-0.25129	0.0103422
ENSG00000100029	PES1	23481	chr22	-0.646505	1.23463e-14
ENSG00000100033	PRODH	5625	chr22	1.72072	0.00494983
ENSG00000100038	TOP3B	8940	chr22	-0.636245	9.5555e-07
ENSG00000100053	CRYBB3	1417	chr22	1.23629	0.0377593
ENSG00000100055	CYTH4	27128	chr22	0.633497	0.00970385
ENSG00000100060	MFNG	4242	chr22	0.90303	0.00493416
ENSG00000100077	GRK3	157	chr22	-0.817392	4.77325e-22
ENSG00000100079	LGALS2	3957	chr22	1.22931	0.00024161
ENSG00000100099	HPS4	89781	chr22	-0.251673	0.0127242
ENSG00000100100	PIK3IP1	113791	chr22	-0.254179	0.0438769
ENSG00000100101	Novel Protein		chr22	0.216262	0.0186324
ENSG00000100104	SRRD	402055	chr22	-0.408173	5.9228e-05
ENSG00000100105	PATZ1	23598	chr22	-0.886042	5.78878e-28
ENSG00000100106	TRIOBP	11078	chr22	0.28506	0.000104725
ENSG00000100109	TFIP11	24144	chr22	-0.387965	5.69038e-05
ENSG00000100129	EIF3L	51386	chr22	-0.224897	0.00526046
ENSG00000100142	POLR2F	5435	chr22	-0.259336	0.0460879
ENSG00000100151	PICK1	9463	chr22	-0.50366	0.00192396
ENSG00000100170	SLC5A1	6523	chr22	1.69196	0.00660834
ENSG00000100191	SLC5A4	6527	chr22	0.925588	0.00122101
ENSG00000100196	KDELR3	11015	chr22	-0.264846	0.0443527
ENSG00000100201	DDX17	10521	chr22	-0.311774	3.56392e-05
ENSG00000100216	TOMM22	56993	chr22	-0.212317	0.0237514
ENSG00000100219	XBP1	7494	chr22	1.15109	2.72466e-22
ENSG00000100220	RTCB	51493	chr22	-0.204538	0.0474903
ENSG00000100221	JOSD1	9929	chr22	0.365928	0.00351744
ENSG00000100234	TIMP3	7078	chr22	0.87167	4.36658e-08
ENSG00000100263	RHBDD3	25807	chr22	0.289267	0.0377217
ENSG00000100281	HMGXB4	10042	chr22	-0.409901	2.02036e-06
ENSG00000100288	CHKB	1120	chr22	-0.451383	5.43418e-05
ENSG00000100292	HMOX1	3162	chr22	7.27133	1.45873e-58
ENSG00000100296	THOC5	8563	chr22	-0.177587	0.00474645
ENSG00000100297	MCM5	4174	chr22	-0.17025	0.0276392
ENSG00000100299	ARSA	410	chr22	-0.2474	0.00309068
ENSG00000100300	TSPO	706	chr22	-0.24445	0.0379393
ENSG00000100302	RASD2	23551	chr22	0.720305	0.00410898
ENSG00000100307	CBX7	23492	chr22	-0.455789	0.0142859
ENSG00000100316	RPL3	6122	chr22	-0.210042	0.0196617
ENSG00000100320	RBFOX2	23543	chr22	-0.258561	0.0001849
ENSG00000100325	ASCC2	84164	chr22	-0.292329	7.97212e-05
ENSG00000100336	APOL4	80832	chr22	-0.951461	3.51275e-06
ENSG00000100341	PNPLA5	150379	chr22	3.74309	0.013045
ENSG00000100342	APOL1	8542	chr22	0.947619	0.00540962
ENSG00000100344	PNPLA3	80339	chr22	0.597499	0.000140278
ENSG00000100346	CACNA1I	8911	chr22	1.45118	0.00202133
ENSG00000100348	TXN2	25828	chr22	-0.246831	0.00725276
ENSG00000100350	FOXRED2	80020	chr22	-0.168288	0.0226276
ENSG00000100353	EIF3D	8664	chr22	-0.351707	3.70322e-06
ENSG00000100360	IFT27	11020	chr22	-0.450899	0.000432189
ENSG00000100362	PVALB	5816	chr22	2.39882	0.00689242
ENSG00000100365	NCF4	4689	chr22	0.937566	0.000127746
ENSG00000100368	CSF2RB	1439	chr22	0.659047	0.0312908
ENSG00000100380	ST13	6767	chr22	0.256001	0.00494926
ENSG00000100385	IL2RB	3560	chr22	0.572102	0.013738
ENSG00000100387	RBX1	9978	chr22	-0.488801	0.000874952
ENSG00000100393	EP300	2033	chr22	0.222238	0.00463025
ENSG00000100399	CHADL	150356	chr22	1.57759	0.00446036
ENSG00000100401	RANGAP1	5905	chr22	0.455927	1.71114e-06
ENSG00000100412	ACO2	50	chr22	-0.225096	0.0039572
ENSG00000100416	TRMU	55687	chr22	-0.338116	0.000278486
ENSG00000100422	CERK	64781	chr22	-0.250018	0.00633444
ENSG00000100427	MLC1	23209	chr22	1.19555	0.0340525
ENSG00000100433	KCNK10	54207	chr14	1.61838	0.013753
ENSG00000100439	ABHD4	63874	chr14	0.67837	6.44921e-12
ENSG00000100450	GZMH	2999	chr14	1.32298	0.00671204
ENSG00000100461	RBM23	55147	chr14	0.225342	0.00286882
ENSG00000100504	PYGL	5836	chr14	-0.350223	0.00040013
ENSG00000100505	TRIM9	114088	chr14	-0.650813	8.35554e-10
ENSG00000100519	PSMC6	5706	chr14	-0.247097	0.027894
ENSG00000100522	GNPNAT1	64841	chr14	-0.32299	0.000373146
ENSG00000100528	CNIH1	10175	chr14	-0.248118	0.00598231
ENSG00000100532	CGRRF1	10668	chr14	0.286031	0.0170718
ENSG00000100557	CCDC198	55195	chr14	1.53163	0.0392081
ENSG00000100565	LRRC74A	145497	chr14	2.84083	0.000321001
ENSG00000100568	VTI1B	10490	chr14	-0.17723	0.0467042
ENSG00000100575	TIMM9	26520	chr14	-0.431121	0.00193088
ENSG00000100580	TMED8	283578	chr14	0.203915	0.0180455
ENSG00000100591	AHSA1	10598	chr14	0.542748	5.97897e-06
ENSG00000100593	ISM2	145501	chr14	1.47923	0.0341798
ENSG00000100599	RIN3	79890	chr14	-0.34243	0.00158801
ENSG00000100601	ALKBH1	8846	chr14	-0.347108	0.00175708
ENSG00000100604	CHGA	1113	chr14	-0.934086	2.40924e-08
ENSG00000100614	PPM1A	5494	chr14	-0.340511	0.000147708
ENSG00000100625	SIX4	51804	chr14	0.234109	0.00923782
ENSG00000100626	GALNT16	57452	chr14	0.303197	0.0140171
ENSG00000100628	ASB2	51676	chr14	1.49155	0.0314835
ENSG00000100629	CEP128	145508	chr14	0.327599	0.0113775
ENSG00000100632	ERH	2079	chr14	-0.378582	0.000245112
ENSG00000100644	HIF1A	3091	chr14	-0.465933	1.14242e-08
ENSG00000100647	SUSD6	9766	chr14	0.484157	4.73135e-06
ENSG00000100664	EIF5	1983	chr14	0.906715	1.0495e-21
ENSG00000100678	SLC8A3	6547	chr14	0.312517	0.0100695
ENSG00000100697	DICER1	23405	chr14	-0.496112	2.42453e-07
ENSG00000100714	MTHFD1	4522	chr14	-0.356204	6.61304e-07
ENSG00000100721	TCL1A	8115	chr14	1.93213	0.0120387
ENSG00000100722	ZC3H14	79882	chr14	-0.376005	4.59479e-05
ENSG00000100731	PCNX1	22990	chr14	0.291458	4.29454e-05
ENSG00000100739	BDKRB1	623	chr14	-2.04523	4.24199e-20
ENSG00000100764	PSMC1	5700	chr14	-0.179334	0.043306
ENSG00000100804	PSMB5	5693	chr14	-0.257042	0.00420283
ENSG00000100811	YY1	7528	chr14	0.198382	0.023889
ENSG00000100814	CCNB1IP1	57820	chr14	-0.222533	0.00543662
ENSG00000100823	APEX1	328	chr14	-0.445561	7.10175e-09
ENSG00000100836	PABPN1	8106	chr14	-0.354339	6.21594e-05
ENSG00000100842	EFS	10278	chr14	0.217194	0.0309614
ENSG00000100867	DHRS2	10202	chr14	1.23598	0.00920732
ENSG00000100883	SRP54	6729	chr14	-0.270856	0.00493756
ENSG00000100884	CPNE6	9362	chr14	1.66409	0.00674185
ENSG00000100888	CHD8	57680	chr14	-0.162774	0.0194197
ENSG00000100889	PCK2	5106	chr14	0.82753	4.44743e-16
ENSG00000100890	PRORP	9692	chr14	-0.437813	4.04663e-05
ENSG00000100897	DCAF11	80344	chr14	-0.273461	0.00047118
ENSG00000100902	PSMA6	5687	chr14	-0.217033	0.024767
ENSG00000100906	NFKBIA	4792	chr14	-0.615634	3.87815e-11
ENSG00000100916	BRMS1L	84312	chr14	-0.699244	4.7706e-07
ENSG00000100918	REC8	9985	chr14	-0.557715	2.56122e-14
ENSG00000100934	SEC23A	10484	chr14	-0.183067	0.0313864
ENSG00000100938	GMPR2	51292	chr14	-0.375095	1.86029e-06
ENSG00000100949	RABGGTA	5875	chr14	-0.258175	0.0169088
ENSG00000100968	NFATC4	4776	chr14	-0.592296	1.40214e-08
ENSG00000100982	PCIF1	63935	chr20	-0.831491	1.74626e-16
ENSG00000100991	TRPC4AP	26133	chr20	-0.24843	0.000102429
ENSG00000100994	PYGB	5834	chr20	-0.20039	0.0241502
ENSG00000101003	GINS1	9837	chr20	-0.25064	0.01577
ENSG00000101017	CD40	958	chr20	1.42831	0.0107508
ENSG00000101040	ZMYND8	23613	chr20	-0.675414	1.22751e-15
ENSG00000101049	SGK2	10110	chr20	1.47498	9.35501e-10
ENSG00000101076	HNF4A	3172	chr20	1.464	0.0150004
ENSG00000101098	RIMS4	140730	chr20	0.223604	0.0494527
ENSG00000101104	PABPC1L	80336	chr20	-0.819329	0.000104168
ENSG00000101109	STK4	6789	chr20	-0.252409	0.00350678
ENSG00000101115	SALL4	57167	chr20	-0.381302	0.0260508
ENSG00000101126	ADNP	23394	chr20	-0.335253	4.86027e-06
ENSG00000101132	PFDN4	5203	chr20	-0.473913	0.0129632
ENSG00000101134	DOK5	55816	chr20	1.8581	0.0476396
ENSG00000101138	CSTF1	1477	chr20	-0.533949	7.96879e-09
ENSG00000101146	RAE1	8480	chr20	-0.197351	0.0236737
ENSG00000101150	TPD52L2	7165	chr20	0.40537	1.28746e-05
ENSG00000101152	DNAJC5	80331	chr20	0.288472	0.00325684
ENSG00000101158	NELFCD	51497	chr20	-0.40515	7.65873e-07
ENSG00000101160	CTSZ	1522	chr20	-0.257324	0.000368358
ENSG00000101161	PRPF6	24148	chr20	-0.265601	0.000553441
ENSG00000101166	PRELID3B	51012	chr20	-0.280305	0.001505
ENSG00000101194	SLC17A9	63910	chr20	1.75922	0.000600819
ENSG00000101198	NKAIN4	128414	chr20	2.73793	0.000814166
ENSG00000101199	ARFGAP1	55738	chr20	-0.249124	0.00236312
ENSG00000101203	COL20A1	57642	chr20	1.90907	0.000116853
ENSG00000101230	ISM1	140862	chr20	1.43642	0.00564825
ENSG00000101246	ARFRP1	10139	chr20	-0.427796	0.000725978
ENSG00000101255	TRIB3	57761	chr20	1.05865	7.23611e-14
ENSG00000101265	RASSF2	9770	chr20	0.44743	0.0209027
ENSG00000101276	SLC52A3	113278	chr20	1.59065	0.0134024
ENSG00000101280	ANGPT4	51378	chr20	1.22194	0.0495824
ENSG00000101282	RSPO4	343637	chr20	0.410638	0.0332236
ENSG00000101292	PROKR2	128674	chr20	-3.56449	2.82203e-46
ENSG00000101298	SNPH	9751	chr20	0.297459	0.0073575
ENSG00000101307	SIRPB1	10326	chr20	0.688061	0.00663541
ENSG00000101310	SEC23B	10483	chr20	-0.302092	0.000373308
ENSG00000101331	CCM2L	140706	chr20	1.46856	0.00146498
ENSG00000101336	HCK	3055	chr20	0.661993	0.00812862
ENSG00000101343	CRNKL1	51340	chr20	-0.43235	7.18083e-08
ENSG00000101347	SAMHD1	25939	chr20	-0.3586	0.00133995
ENSG00000101350	KIF3B	9371	chr20	-0.328127	7.71768e-05
ENSG00000101365	IDH3B	3420	chr20	-0.296009	0.000107574
ENSG00000101391	CDK5RAP1	51654	chr20	-0.466041	0.000328314
ENSG00000101407	TTI1	9675	chr20	-0.42235	8.77965e-08
ENSG00000101413	RPRD1B	58490	chr20	-0.333801	0.00107144
ENSG00000101417	PXMP4	11264	chr20	-0.471407	2.39904e-06
ENSG00000101425	BPI	671	chr20	1.20603	0.00721227
ENSG00000101439	CST3	1471	chr20	-0.208003	0.0163051
ENSG00000101442	ACTR5	79913	chr20	-0.332881	0.00915731
ENSG00000101445	PPP1R16B	26051	chr20	0.559271	6.91568e-11
ENSG00000101447	FAM83D	81610	chr20	0.521035	0.000123789
ENSG00000101448	EPPIN	57119	chr20	2.12895	0.00805111
ENSG00000101452	DHX35	60625	chr20	-0.511984	1.42635e-05
ENSG00000101463	SYNDIG1	79953	chr20	2.24786	0.00820065
ENSG00000101544	ADNP2	22850	chr18	-0.286171	0.000132749
ENSG00000101546	RBFA	79863	chr18	-0.366743	0.0276707
ENSG00000101577	LPIN2	9663	chr18	0.57356	1.07063e-08
ENSG00000101638	ST8SIA5	29906	chr18	1.9507	1.31442e-06
ENSG00000101639	CEP192	55125	chr18	-0.17411	0.0243936
ENSG00000101665	SMAD7	4092	chr18	0.876864	2.97283e-08
ENSG00000101695	RNF125	54941	chr18	1.42705	0.000252106
ENSG00000101782	RIOK3	8780	chr18	-0.261764	0.00227282
ENSG00000101811	CSTF2	1478	chrX	-0.326272	0.00173155
ENSG00000101842	VSIG1	340547	chrX	1.8464	0.0141971
ENSG00000101849	TBL1X	6907	chrX	0.29238	0.00128626
ENSG00000101850	GPR143	4935	chrX	1.60816	0.0212997
ENSG00000101868	POLA1	5422	chrX	-0.244156	0.00586208
ENSG00000101883	RHOXF1	158800	chrX	0.734763	0.00614973
ENSG00000101890	GUCY2F	2986	chrX	2.61918	0.00179056
ENSG00000101901	ALG13	79868	chrX	-0.412719	0.000924886
ENSG00000101911	PRPS2	5634	chrX	-0.500604	0.000202382
ENSG00000101916	TLR8	51311	chrX	0.702711	0.0345333
ENSG00000101940	WDR13	64743	chrX	-0.436325	2.83483e-08
ENSG00000101958	GLRA2	2742	chrX	2.5807	0.0123878
ENSG00000101966	XIAP	331	chrX	-0.231462	0.00938177
ENSG00000101972	STAG2	10735	chrX	-0.177885	0.00307219
ENSG00000101974	ATP11C	286410	chrX	-0.226626	0.00657197
ENSG00000101977	MCF2	4168	chrX	2.10049	0.000345158
ENSG00000102001	CACNA1F	778	chrX	1.70276	0.0349487
ENSG00000102003	SYP	6855	chrX	0.471821	2.56591e-05
ENSG00000102010	BMX	660	chrX	1.49596	0.00486213
ENSG00000102024	PLS3	5358	chrX	-0.226063	0.0166003
ENSG00000102030	NAA10	8260	chrX	-0.296588	0.00486057
ENSG00000102038	SMARCA1	6594	chrX	-0.358087	1.69839e-06
ENSG00000102054	RBBP7	5931	chrX	-0.280399	0.000886232
ENSG00000102076	OPN1LW	5956	chrX	3.55025	0.00261001
ENSG00000102096	PIM2	11040	chrX	0.914385	8.11652e-16
ENSG00000102125	TAFAZZIN	6901	chrX	-0.413169	0.00025236
ENSG00000102174	PHEX	5251	chrX	1.11677	0.0104557
ENSG00000102195	GPR50	9248	chrX	2.31774	0.0233141
ENSG00000102226	USP11	8237	chrX	-0.244237	0.000970531
ENSG00000102245	CD40LG	959	chrX	1.11345	0.0285235
ENSG00000102287	GABRE	2564	chrX	1.48087	3.603e-05
ENSG00000102313	ITIH6	347365	chrX	1.66499	0.0164229
ENSG00000102316	MAGED2	10916	chrX	-0.249352	0.0131485
ENSG00000102349	KLF8	11279	chrX	1.18403	0.000734869
ENSG00000102384	CENPI	2491	chrX	-0.260148	0.0152109
ENSG00000102385	DRP2	1821	chrX	0.778076	0.00504804
ENSG00000102387	TAF7L	54457	chrX	1.72323	4.99261e-05
ENSG00000102409	BEX4	56271	chrX	-0.282098	0.00984596
ENSG00000102445	RUBCNL	80183	chr13	0.911088	0.0201315
ENSG00000102466	FGF14	2259	chr13	-0.294947	0.0374532
ENSG00000102468	HTR2A	3356	chr13	-1.83481	0.0013832
ENSG00000102471	NDFIP2	54602	chr13	-0.237365	0.00277668
ENSG00000102524	TNFSF13B	10673	chr13	1.71679	1.28548e-11
ENSG00000102539	MLNR	2862	chr13	1.66862	0.0266231
ENSG00000102547	CAB39L	81617	chr13	0.86383	4.02779e-07
ENSG00000102554	KLF5	688	chr13	0.651084	0.000191158
ENSG00000102580	DNAJC3	5611	chr13	0.412892	0.000407663
ENSG00000102606	ARHGEF7	8874	chr13	-0.344513	7.58586e-06
ENSG00000102699	PARP4	143	chr13	-0.331538	8.11387e-06
ENSG00000102738	MRPS31	10240	chr13	-0.286236	0.0161519
ENSG00000102755	FLT1	2321	chr13	1.63706	0.00376809
ENSG00000102763	VWA8	23078	chr13	-0.246191	0.007382
ENSG00000102780	DGKH	160851	chr13	0.263263	0.0103988
ENSG00000102781	KATNAL1	84056	chr13	-0.283629	0.0012635
ENSG00000102802	MEDAG	84935	chr13	3.24152	0.00804169
ENSG00000102804	TSC22D1	8848	chr13	-0.396581	3.12915e-08
ENSG00000102837	OLFM4	10562	chr13	1.26872	0.0261599
ENSG00000102878	HSF4	3299	chr16	-0.301546	0.0446913
ENSG00000102879	CORO1A	11151	chr16	0.500117	0.00242422
ENSG00000102882	MAPK3	5595	chr16	-0.217547	0.0228556
ENSG00000102893	PHKB	5257	chr16	-0.214099	0.0066909
ENSG00000102897	LYRM1	57149	chr16	0.443983	0.000153021
ENSG00000102900	NUP93	9688	chr16	-0.327318	6.26734e-05
ENSG00000102908	NFAT5	10725	chr16	0.564419	4.23919e-10
ENSG00000102935	ZNF423	23090	chr16	0.330296	0.000218647
ENSG00000102974	CTCF	10664	chr16	-0.468069	2.82884e-11
ENSG00000102981	PARD6A	50855	chr16	0.349763	0.0400071
ENSG00000102984	ZNF821	55565	chr16	-0.431827	0.0139362
ENSG00000103035	PSMD7	5713	chr16	-0.397074	2.89737e-06
ENSG00000103044	HAS3	3038	chr16	0.279361	0.0210977
ENSG00000103051	COG4	25839	chr16	-0.239487	0.000642932
ENSG00000103067	ESRP2	80004	chr16	1.12645	6.22643e-05
ENSG00000103089	FA2H	79152	chr16	3.09676	4.904e-05
ENSG00000103091	WDR59	79726	chr16	-0.243495	0.00423663
ENSG00000103111	MON1B	22879	chr16	-0.267327	0.000670695
ENSG00000103126	AXIN1	8312	chr16	0.285069	0.00127621
ENSG00000103145	HCFC1R1	54985	chr16	-0.230523	0.0403463
ENSG00000103154	NECAB2	54550	chr16	1.50204	0.000809697
ENSG00000103160	HSDL1	83693	chr16	-0.351952	0.000190562
ENSG00000103168	TAF1C	9013	chr16	-0.40798	1.8015e-05
ENSG00000103175	WFDC1	58189	chr16	1.62207	0.00306474
ENSG00000103197	TSC2	7249	chr16	-0.277523	0.00120935
ENSG00000103222	ABCC1	4363	chr16	0.234686	0.000491475
ENSG00000103257	SLC7A5	8140	chr16	1.88749	2.78152e-12
ENSG00000103264	FBXO31	79791	chr16	0.198552	0.0360409
ENSG00000103274	NUBP1	4682	chr16	-0.375497	0.00853847
ENSG00000103275	UBE2I	7329	chr16	-0.235076	0.000798909
ENSG00000103310	ZP2	7783	chr16	1.97447	0.0120333
ENSG00000103313	MEFV	4210	chr16	0.880567	0.000875701
ENSG00000103319	EEF2K	29904	chr16	-0.369428	6.29582e-06
ENSG00000103355	PRSS33	260429	chr16	1.14452	0.0291717
ENSG00000103356	EARS2	124454	chr16	0.304239	2.96758e-05
ENSG00000103363	ELOB	6923	chr16	-0.261373	0.000752573
ENSG00000103365	GGA2	23062	chr16	0.273476	3.73548e-05
ENSG00000103404	USP31	57478	chr16	-0.185932	0.0319551
ENSG00000103426	CORO7-PAM16	100529144	chr16	-0.374647	0.00309264
ENSG00000103429	BFAR	51283	chr16	-0.193631	0.037602
ENSG00000103460	TOX3	27324	chr16	2.45972	0.00210672
ENSG00000103479	RBL2	5934	chr16	-0.265837	0.000296705
ENSG00000103485	QPRT	23475	chr16	-0.251372	8.96784e-06
ENSG00000103494	RPGRIP1L	23322	chr16	-0.37817	0.000161711
ENSG00000103507	BCKDK	10295	chr16	-0.204512	0.0142316
ENSG00000103510	KAT8	84148	chr16	-0.44583	4.54061e-07
ENSG00000103512	NOMO1	23420	chr16	-0.167788	0.0417894
ENSG00000103522	IL21R	50615	chr16	0.831233	0.0369783
ENSG00000103534	TMC5	79838	chr16	0.786028	0.00744542
ENSG00000103544	VPS35L	57020	chr16	-0.177733	0.00832522
ENSG00000103546	SLC6A2	6530	chr16	-1.49493	8.77222e-57
ENSG00000103550	KNOP1	400506	chr16	-0.385037	2.27455e-06
ENSG00000103647	CORO2B	10391	chr15	0.466999	0.0220536
ENSG00000103671	TRIP4	9325	chr15	-0.265165	0.0183167
ENSG00000103723	AP3B2	8120	chr15	0.28584	0.000822841
ENSG00000103740	ACSBG1	23205	chr15	0.319819	0.0054614
ENSG00000103852	TTC23	64927	chr15	0.294843	0.0466343
ENSG00000103932	RPAP1	26015	chr15	-0.514942	1.57914e-12
ENSG00000103942	HOMER2	9455	chr15	-0.218286	0.0311266
ENSG00000103978	TMEM87A	25963	chr15	-0.269072	0.00170866
ENSG00000103995	CEP152	22995	chr15	-0.336916	0.00426839
ENSG00000104047	DTWD1	56986	chr15	-0.561742	3.15754e-07
ENSG00000104055	TGM5	9333	chr15	1.9764	0.0193218
ENSG00000104064	GABPB1	2553	chr15	1.34855	7.3235e-32
ENSG00000104081	BMF	90427	chr15	0.299369	0.00116387
ENSG00000104129	DNAJC17	55192	chr15	-0.434965	0.0167741
ENSG00000104142	VPS18	57617	chr15	-0.319026	0.000686658
ENSG00000104177	MYEF2	50804	chr15	-0.282869	0.00261399
ENSG00000104213	PDGFRL	5157	chr8	-0.353388	0.0166036
ENSG00000104218	CSPP1	79848	chr8	0.360328	0.00707737
ENSG00000104219	ZDHHC2	51201	chr8	-0.232319	0.0339033
ENSG00000104231	ZFAND1	79752	chr8	-0.293642	0.00584324
ENSG00000104237	RP1	6101	chr8	1.79634	0.00273965
ENSG00000104299	INTS9	55756	chr8	-0.651496	6.71106e-15
ENSG00000104313	EYA1	2138	chr8	-0.997061	8.41528e-15
ENSG00000104320	NBN	4683	chr8	-0.651669	7.81832e-13
ENSG00000104324	CPQ	10404	chr8	1.05302	0.0183076
ENSG00000104325	DECR1	1666	chr8	-0.248961	0.0345567
ENSG00000104327	CALB1	793	chr8	1.32834	3.18138e-05
ENSG00000104332	SFRP1	6422	chr8	-0.35963	6.66273e-05
ENSG00000104341	LAPTM4B	55353	chr8	-0.202216	0.049174
ENSG00000104365	IKBKB	3551	chr8	-0.405232	2.12685e-05
ENSG00000104381	GDAP1	54332	chr8	-0.391399	0.000179194
ENSG00000104388	RAB2A	5862	chr8	-0.291815	0.00303848
ENSG00000104408	EIF3E	3646	chr8	-0.163567	0.0489208
ENSG00000104412	EMC2	9694	chr8	-0.340083	0.00368029
ENSG00000104413	ESRP1	54845	chr8	2.06971	0.00179798
ENSG00000104419	NDRG1	10397	chr8	0.584329	2.72483e-07
ENSG00000104427	ZC2HC1A	51101	chr8	-0.409211	0.000122604
ENSG00000104432	IL7	3574	chr8	-1.45452	7.19115e-14
ENSG00000104435	STMN2	11075	chr8	-0.727688	2.84697e-12
ENSG00000104442	ARMC1	55156	chr8	-0.225024	0.0154403
ENSG00000104447	TRPS1	7227	chr8	-0.554017	1.94746e-11
ENSG00000104472	CHRAC1	54108	chr8	-0.393304	0.000334978
ENSG00000104490	NCALD	83988	chr8	-0.676461	3.84252e-09
ENSG00000104537	ANXA13	312	chr8	3.1072	7.43516e-05
ENSG00000104611	SH2D4A	63898	chr8	1.51738	0.0325426
ENSG00000104613	INTS10	55174	chr8	-0.217769	0.0165346
ENSG00000104626	ERI1	90459	chr8	-0.236159	0.0108346
ENSG00000104635	SLC39A14	23516	chr8	0.239856	0.0278108
ENSG00000104660	LEPROTL1	23484	chr8	-0.313426	0.000897471
ENSG00000104671	DCTN6	10671	chr8	-0.343369	0.00300812
ENSG00000104689	TNFRSF10A	8797	chr8	0.73406	0.00131201
ENSG00000104722	NEFM	4741	chr8	-0.536203	1.13389e-07
ENSG00000104723	TUSC3	7991	chr8	-0.303113	0.00169603
ENSG00000104728	ARHGEF10	9639	chr8	-0.213982	0.0367399
ENSG00000104738	MCM4	4173	chr8	-0.446038	8.32312e-07
ENSG00000104765	BNIP3L	665	chr8	-0.237705	0.0082309
ENSG00000104783	KCNN4	3783	chr19	0.84801	0.000412312
ENSG00000104814	MAP4K1	11184	chr19	0.623335	0.0132023
ENSG00000104824	HNRNPL	3191	chr19	-0.266758	0.00217979
ENSG00000104833	TUBB4A	10382	chr19	-0.596567	9.30762e-07
ENSG00000104835	SARS2	54938	chr19	-0.837953	8.55582e-08
ENSG00000104848	KCNA7	3743	chr19	1.2452	2.21887e-05
ENSG00000104852	SNRNP70	6625	chr19	-0.54575	3.55648e-10
ENSG00000104859	CLASRP	11129	chr19	-0.315374	0.0140624
ENSG00000104863	LIN7B	64130	chr19	0.792288	0.000145386
ENSG00000104870	FCGRT	2217	chr19	-0.18024	0.0154402
ENSG00000104872	PIH1D1	55011	chr19	-0.393988	6.48535e-07
ENSG00000104884	ERCC2	2068	chr19	-0.243334	0.000295963
ENSG00000104888	SLC17A7	57030	chr19	1.65846	4.17492e-09
ENSG00000104892	KLC3	147700	chr19	0.678622	0.0463686
ENSG00000104894	CD37	951	chr19	0.354662	0.00327176
ENSG00000104897	SF3A2	8175	chr19	-0.247049	0.00419375
ENSG00000104899	AMH	268	chr19	-0.708663	8.89024e-07
ENSG00000104903	LYL1	4066	chr19	-0.560874	0.012236
ENSG00000104907	TRMT1	55621	chr19	-0.374671	0.000198237
ENSG00000104915	STX10	8677	chr19	-0.162363	0.036481
ENSG00000104921	FCER2	2208	chr19	1.235	0.021828
ENSG00000104946	TBC1D17	79735	chr19	-0.398549	8.68991e-08
ENSG00000104951	IL4I1	259307	chr19	1.03506	0.0140299
ENSG00000104964	TLE5	166	chr19	-0.281595	0.000710929
ENSG00000104973	MED25	81857	chr19	-0.287625	7.11323e-05
ENSG00000104974	LILRA1	11024	chr19	1.14737	0.00330877
ENSG00000104979	C19orf53	28974	chr19	-0.256947	0.00489043
ENSG00000104980	TIMM44	10469	chr19	0.413656	4.57904e-05
ENSG00000104998	IL27RA	9466	chr19	0.272607	0.0346623
ENSG00000105058	FAM32A	26017	chr19	-0.327033	0.00117117
ENSG00000105072	C19orf44	84167	chr19	-0.271531	0.00694199
ENSG00000105122	RASAL3	64926	chr19	1.28523	1.97351e-05
ENSG00000105127	AKAP8	10270	chr19	-0.254865	0.0158819
ENSG00000105135	ILVBL	10994	chr19	-0.231821	0.043053
ENSG00000105137	SYDE1	85360	chr19	-0.375868	0.00139846
ENSG00000105143	SLC1A6	6511	chr19	2.19743	0.000640709
ENSG00000105146	AURKC	6795	chr19	1.59067	2.08837e-05
ENSG00000105176	URI1	8725	chr19	-0.338918	2.68928e-05
ENSG00000105193	RPS16	6217	chr19	-0.286172	0.0089195
ENSG00000105198	LGALS13	29124	chr19	4.77052	0.0047447
ENSG00000105202	FBL	2091	chr19	-0.298003	0.0082296
ENSG00000105204	DYRK1B	9149	chr19	-0.537043	9.06039e-11
ENSG00000105221	AKT2	208	chr19	-0.147835	0.0275272
ENSG00000105227	PRX	57716	chr19	0.731317	1.08224e-05
ENSG00000105245	NUMBL	9253	chr19	0.309193	8.02794e-06
ENSG00000105254	TBCB	1155	chr19	-0.297848	0.0034027
ENSG00000105255	FSD1	79187	chr19	-0.208353	0.0347348
ENSG00000105258	POLR2I	5438	chr19	-0.370673	0.00598197
ENSG00000105281	SLC1A5	6510	chr19	0.491921	9.57448e-05
ENSG00000105287	PRKD2	25865	chr19	1.01729	2.58967e-34
ENSG00000105321	CCDC9	26093	chr19	0.4754	2.30784e-05
ENSG00000105323	HNRNPUL1	11100	chr19	-0.258065	0.000744132
ENSG00000105327	BBC3	27113	chr19	0.968828	1.16065e-14
ENSG00000105341	DMAC2	55101	chr19	-0.174866	0.0493331
ENSG00000105364	MRPL4	51073	chr19	-0.243708	0.0410926
ENSG00000105366	SIGLEC8	27181	chr19	1.54682	0.0203392
ENSG00000105370	LIM2	3982	chr19	3.17959	0.00389523
ENSG00000105376	ICAM5	7087	chr19	0.557726	0.00309963
ENSG00000105379	ETFB	2109	chr19	0.350686	0.0160569
ENSG00000105383	CD33	945	chr19	0.873732	0.0299589
ENSG00000105388	CEACAM5	1048	chr19	2.6803	0.00128047
ENSG00000105392	CRX	1406	chr19	1.73147	0.0182131
ENSG00000105393	BABAM1	29086	chr19	-0.20333	0.00365373
ENSG00000105397	TYK2	7297	chr19	-0.204562	0.00780529
ENSG00000105429	MEGF8	1954	chr19	-0.311316	0.000197373
ENSG00000105443	CYTH2	9266	chr19	-0.531514	1.02985e-06
ENSG00000105447	GRWD1	83743	chr19	-0.256391	0.00156121
ENSG00000105479	ODAD1	93233	chr19	0.681191	0.040469
ENSG00000105507	CABP5	56344	chr19	3.13638	0.000190679
ENSG00000105509	HAS1	3036	chr19	1.88393	0.000491914
ENSG00000105550	FGF21	26291	chr19	2.28715	0.0207367
ENSG00000105559	PLEKHA4	57664	chr19	-0.301644	0.000714008
ENSG00000105568	PPP2R1A	5518	chr19	-0.225905	0.0131932
ENSG00000105607	GCDH	2639	chr19	-0.271751	0.0346514
ENSG00000105618	PRPF31	26121	chr19	-0.244255	0.0245459
ENSG00000105619	TFPT	29844	chr19	-0.268063	0.0467067
ENSG00000105640	RPL18A	6142	chr19	-0.221594	0.0187658
ENSG00000105641	SLC5A5	6528	chr19	1.04764	0.0125557
ENSG00000105647	PIK3R2	5296	chr19	-0.205307	0.0186649
ENSG00000105650	PDE4C	5143	chr19	0.627498	0.0271286
ENSG00000105656	ELL	8178	chr19	0.528337	8.86115e-06
ENSG00000105662	CRTC1	23373	chr19	-0.335754	5.32769e-05
ENSG00000105664	COMP	1311	chr19	1.33148	0.0102396
ENSG00000105668	UPK1A	11045	chr19	1.66788	0.00553237
ENSG00000105671	DDX49	54555	chr19	-0.257463	0.00317177
ENSG00000105676	ARMC6	93436	chr19	-0.492882	7.3354e-06
ENSG00000105677	TMEM147	10430	chr19	-0.282415	0.00558622
ENSG00000105696	TMEM59L	25789	chr19	-0.317689	0.00181494
ENSG00000105698	USF2	7392	chr19	-0.158652	0.0349538
ENSG00000105700	KXD1	79036	chr19	-0.272113	0.000207593
ENSG00000105701	FKBP8	23770	chr19	-0.189062	0.0225081
ENSG00000105705	SUGP1	57794	chr19	0.155295	0.0471582
ENSG00000105711	SCN1B	6324	chr19	0.673376	0.00069546
ENSG00000105717	PBX4	80714	chr19	0.664402	0.0198717
ENSG00000105722	ERF	2077	chr19	0.91583	3.14984e-21
ENSG00000105723	GSK3A	2931	chr19	-0.179997	0.0166975
ENSG00000105726	ATP13A1	57130	chr19	-0.319614	5.16819e-05
ENSG00000105771	SMG9	56006	chr19	-0.273569	0.00223774
ENSG00000105808	RASA4	10156	chr7	0.404672	2.61991e-05
ENSG00000105810	CDK6	1021	chr7	-0.463675	1.9615e-07
ENSG00000105819	PMPCB	9512	chr7	-0.235258	0.00048032
ENSG00000105825	TFPI2	7980	chr7	-0.410941	0.000765394
ENSG00000105829	BET1	10282	chr7	-0.381595	0.00043771
ENSG00000105849	POLR1F	221830	chr7	-0.303059	0.00544072
ENSG00000105851	PIK3CG	5294	chr7	1.32149	4.39137e-05
ENSG00000105852	PON3	5446	chr7	1.62562	0.0100137
ENSG00000105854	PON2	5445	chr7	-0.328137	3.61769e-05
ENSG00000105855	ITGB8	3696	chr7	-0.767464	3.13132e-12
ENSG00000105866	SP4	6671	chr7	-0.329362	0.00185723
ENSG00000105877	DNAH11	8701	chr7	0.855671	0.0204367
ENSG00000105880	DLX5	1749	chr7	-2.45071	1.3141e-28
ENSG00000105887	MTPN	136319	chr7	-0.259736	0.00728079
ENSG00000105889	STEAP1B	256227	chr7	0.857112	0.00302037
ENSG00000105929	ATP6V0A4	50617	chr7	1.79855	0.000209675
ENSG00000105948	IFT56	79989	chr7	-0.470784	4.86715e-06
ENSG00000105963	ADAP1	11033	chr7	0.944162	0.00053844
ENSG00000105967	TFEC	22797	chr7	1.66858	0.000660643
ENSG00000105968	H2AZ2	94239	chr7	-0.183142	0.0220096
ENSG00000105974	CAV1	857	chr7	-0.370381	0.00201925
ENSG00000105993	DNAJB6	10049	chr7	0.902948	1.54569e-27
ENSG00000105996	HOXA2	3199	chr7	1.92969	0.0279296
ENSG00000105997	HOXA3	3200	chr7	2.09821	0.00288076
ENSG00000106003	LFNG	3955	chr7	0.550234	0.000267669
ENSG00000106006	HOXA6	3203	chr7	2.89611	0.0354621
ENSG00000106009	BRAT1	221927	chr7	-0.42273	4.15763e-10
ENSG00000106018	VIPR2	7434	chr7	-0.971396	8.0231e-13
ENSG00000106028	SSBP1	6742	chr7	-0.293408	6.43137e-05
ENSG00000106031	HOXA13	3209	chr7	2.04901	0.0182534
ENSG00000106038	EVX1	2128	chr7	1.47492	0.0392433
ENSG00000106052	TAX1BP1	8887	chr7	-0.182369	0.0398069
ENSG00000106069	CHN2	1124	chr7	0.623562	0.0178139
ENSG00000106070	GRB10	2887	chr7	1.13244	0.00501775
ENSG00000106078	COBL	23242	chr7	1.4665	0.0445651
ENSG00000106086	PLEKHA8	84725	chr7	-0.23552	0.00102407
ENSG00000106100	NOD1	10392	chr7	-0.436999	0.000122529
ENSG00000106105	GARS1	2617	chr7	0.861257	1.0873e-18
ENSG00000106113	CRHR2	1395	chr7	3.00422	7.7568e-09
ENSG00000106128	GHRHR	2692	chr7	1.51219	0.0244273
ENSG00000106144	CASP2	835	chr7	-0.158491	0.0306459
ENSG00000106211	HSPB1	3315	chr7	2.20079	1.6873e-21
ENSG00000106244	PDAP1	11333	chr7	-0.169213	0.0481973
ENSG00000106263	EIF3B	8662	chr7	-0.432804	9.99124e-08
ENSG00000106290	TAF6	6878	chr7	-0.25821	9.58696e-05
ENSG00000106302	HYAL4	23553	chr7	2.73822	0.00839448
ENSG00000106304	SPAM1	6677	chr7	2.12245	0.0034596
ENSG00000106305	AIMP2	7965	chr7	-0.378666	0.00406478
ENSG00000106327	TFR2	7036	chr7	0.478966	0.0373965
ENSG00000106330	MOSPD3	64598	chr7	-0.333894	0.000233865
ENSG00000106333	PCOLCE	5118	chr7	-0.252628	0.00103285
ENSG00000106341	PPP1R17	10842	chr7	4.35974	0.000599149
ENSG00000106348	IMPDH1	3614	chr7	-0.342159	1.39176e-05
ENSG00000106355	LSM5	23658	chr7	-0.450393	2.92991e-09
ENSG00000106366	SERPINE1	5054	chr7	0.694777	0.00192045
ENSG00000106384	MOGAT3	346606	chr7	2.27921	0.00202254
ENSG00000106399	RPA3	6119	chr7	-0.278965	0.00881909
ENSG00000106410	NOBOX	135935	chr7	1.8202	0.0311815
ENSG00000106415	GLCCI1	113263	chr7	-1.86417	3.89326e-43
ENSG00000106443	PHF14	9678	chr7	-0.540831	6.04348e-11
ENSG00000106459	NRF1	4899	chr7	0.627655	3.35657e-08
ENSG00000106460	TMEM106B	54664	chr7	-0.160129	0.0469492
ENSG00000106483	SFRP4	6424	chr7	1.49617	0.000585482
ENSG00000106511	MEOX2	4223	chr7	2.05789	0.0281931
ENSG00000106524	ANKMY2	57037	chr7	0.892677	1.02861e-15
ENSG00000106526	ACTR3C	653857	chr7	0.615007	6.06717e-05
ENSG00000106536	POU6F2	11281	chr7	2.00057	0.00055095
ENSG00000106538	RARRES2	5919	chr7	0.328496	0.0317618
ENSG00000106541	AGR2	10551	chr7	1.86014	0.00284103
ENSG00000106546	AHR	196	chr7	0.949739	0.0404082
ENSG00000106560	GIMAP2	26157	chr7	-0.716406	0.0147562
ENSG00000106565	TMEM176B	28959	chr7	1.13059	0.0101079
ENSG00000106591	MRPL32	64983	chr7	-0.268535	0.0048146
ENSG00000106603	COA1	55744	chr7	-0.241422	0.00344254
ENSG00000106605	BLVRA	644	chr7	-0.277842	0.0150715
ENSG00000106608	URGCP	55665	chr7	-0.340552	0.000231227
ENSG00000106609	TMEM248	55069	chr7	-0.23317	0.00603635
ENSG00000106617	PRKAG2	51422	chr7	0.338733	0.000879518
ENSG00000106628	POLD2	5425	chr7	-0.331484	1.70154e-07
ENSG00000106633	GCK	2645	chr7	0.987739	0.000718262
ENSG00000106638	TBL2	26608	chr7	0.183375	0.0253521
ENSG00000106648	GALNTL5	168391	chr7	2.13898	0.00160421
ENSG00000106665	CLIP2	7461	chr7	0.497395	4.94161e-07
ENSG00000106683	LIMK1	3984	chr7	0.381642	0.000396873
ENSG00000106688	SLC1A1	6505	chr9	0.468173	0.0428128
ENSG00000106714	CNTNAP3	79937	chr9	0.612672	0.0493441
ENSG00000106723	SPIN1	10927	chr9	-0.362423	1.20083e-05
ENSG00000106780	MEGF9	1955	chr9	-0.429758	1.00659e-05
ENSG00000106799	TGFBR1	7046	chr9	-0.22591	0.0136178
ENSG00000106803	SEC61B	10952	chr9	-0.392352	0.0134087
ENSG00000106829	TLE4	7091	chr9	-1.37071	1.67744e-53
ENSG00000106852	LHX6	26468	chr9	1.79536	0.00142901
ENSG00000106853	PTGR1	22949	chr9	0.417583	0.00068708
ENSG00000106952	TNFSF8	944	chr9	1.34125	0.00543427
ENSG00000107077	KDM4C	23081	chr9	-0.248625	0.0142644
ENSG00000107099	DOCK8	81704	chr9	0.819365	0.000137622
ENSG00000107104	KANK1	23189	chr9	0.689937	0.0187894
ENSG00000107105	ELAVL2	1993	chr9	-0.828658	1.22602e-18
ENSG00000107140	TESK1	7016	chr9	0.48646	5.00741e-07
ENSG00000107147	KCNT1	57582	chr9	0.626243	0.000236185
ENSG00000107164	FUBP3	8939	chr9	-0.283254	0.000675393
ENSG00000107185	RGP1	9827	chr9	-0.182035	0.0231357
ENSG00000107187	LHX3	8022	chr9	1.41927	0.0470758
ENSG00000107201	RIGI	23586	chr9	0.481822	0.000119003
ENSG00000107242	PIP5K1B	8395	chr9	1.33716	0.0247449
ENSG00000107249	GLIS3	169792	chr9	0.383601	0.00593639
ENSG00000107281	NPDC1	56654	chr9	-0.242098	0.010008
ENSG00000107282	APBA1	320	chr9	-0.354399	0.000612568
ENSG00000107295	SH3GL2	6456	chr9	2.14957	0.00929233
ENSG00000107317	PTGDS	5730	chr9	1.03101	0.0292334
ENSG00000107338	SHB	6461	chr9	0.35735	0.000598525
ENSG00000107447	DNTT	1791	chr10	4.42524	0.00260438
ENSG00000107485	GATA3	2625	chr10	-0.382024	9.81883e-09
ENSG00000107521	HPS1	3257	chr10	-0.284708	0.0016269
ENSG00000107551	RASSF4	83937	chr10	-0.408257	0.00214495
ENSG00000107560	RAB11FIP2	22841	chr10	-0.594815	8.29396e-11
ENSG00000107562	CXCL12	6387	chr10	-1.0168	1.40989e-17
ENSG00000107581	EIF3A	8661	chr10	-0.172483	0.0228198
ENSG00000107593	PKD2L1	9033	chr10	1.70673	0.0114392
ENSG00000107614	TRDMT1	1787	chr10	-0.27101	0.0360232
ENSG00000107651	SEC23IP	11196	chr10	-0.296549	0.000230523
ENSG00000107672	NSMCE4A	54780	chr10	-0.463104	7.53372e-05
ENSG00000107679	PLEKHA1	59338	chr10	-0.243989	0.00461498
ENSG00000107719	PALD1	27143	chr10	0.280965	0.0360723
ENSG00000107736	CDH23	64072	chr10	1.10442	2.59888e-06
ENSG00000107738	VSIR	64115	chr10	0.469337	0.00671983
ENSG00000107742	SPOCK2	9806	chr10	0.507238	8.04122e-05
ENSG00000107758	PPP3CB	5532	chr10	-0.31333	5.0516e-05
ENSG00000107779	BMPR1A	657	chr10	0.332689	0.000387406
ENSG00000107798	LIPA	3988	chr10	-0.282395	0.0109213
ENSG00000107815	TWNK	56652	chr10	-0.740219	2.382e-17
ENSG00000107816	LZTS2	84445	chr10	0.204727	0.00450734
ENSG00000107819	SFXN3	81855	chr10	-0.251961	0.000152336
ENSG00000107831	FGF8	2253	chr10	2.26855	0.000732155
ENSG00000107859	PITX3	5309	chr10	4.03461	0.00023109
ENSG00000107862	GBF1	8729	chr10	-0.2947	9.14762e-06
ENSG00000107863	ARHGAP21	57584	chr10	0.155349	0.0307213
ENSG00000107864	CPEB3	22849	chr10	0.647659	4.46373e-06
ENSG00000107872	FBXL15	79176	chr10	-0.367865	0.0338382
ENSG00000107874	CUEDC2	79004	chr10	-0.305406	0.002256
ENSG00000107897	ACBD5	91452	chr10	-0.30546	2.39605e-06
ENSG00000107937	GTPBP4	23560	chr10	-0.494002	2.80335e-08
ENSG00000107938	EDRF1	26098	chr10	-0.235497	0.00209351
ENSG00000107949	BCCIP	56647	chr10	-0.305365	0.000632643
ENSG00000107951	MTPAP	55149	chr10	-0.181063	0.0350326
ENSG00000107954	NEURL1	9148	chr10	0.595187	7.10859e-05
ENSG00000107957	SH3PXD2A	9644	chr10	0.483289	9.07838e-09
ENSG00000107960	STN1	79991	chr10	-0.333229	0.000197812
ENSG00000107984	DKK1	22943	chr10	-2.40314	2.95451e-47
ENSG00000108001	EBF3	253738	chr10	1.95108	0.000310813
ENSG00000108018	SORCS1	114815	chr10	-0.261305	0.00235884
ENSG00000108021	TASOR2	54906	chr10	-0.305699	0.000209522
ENSG00000108039	XPNPEP1	7511	chr10	-0.324399	5.91902e-06
ENSG00000108055	SMC3	9126	chr10	-0.358709	8.60821e-06
ENSG00000108061	SHOC2	8036	chr10	0.17334	0.0183337
ENSG00000108064	TFAM	7019	chr10	-0.261121	0.00630975
ENSG00000108094	CUL2	8453	chr10	-0.246646	0.00948783
ENSG00000108100	CCNY	219771	chr10	-0.25896	0.00766715
ENSG00000108175	ZMIZ1	57178	chr10	0.289497	6.46e-05
ENSG00000108176	DNAJC12	56521	chr10	-0.697605	2.97273e-07
ENSG00000108239	TBC1D12	23232	chr10	0.245086	0.0374703
ENSG00000108255	CRYBA1	1411	chr17	0.89526	0.0314964
ENSG00000108256	NUFIP2	57532	chr17	0.796488	4.77211e-32
ENSG00000108306	FBXL20	84961	chr17	0.332097	6.00039e-05
ENSG00000108352	RAPGEFL1	51195	chr17	0.288344	0.0205241
ENSG00000108381	ASPA	443	chr17	2.32127	0.00390155
ENSG00000108395	TRIM37	4591	chr17	-0.195708	0.0088732
ENSG00000108406	DHX40	79665	chr17	-0.313809	7.12003e-05
ENSG00000108465	CDK5RAP3	80279	chr17	-0.371969	0.000320698
ENSG00000108468	CBX1	10951	chr17	-0.247795	0.00164427
ENSG00000108469	RECQL5	9400	chr17	-0.424766	1.7588e-05
ENSG00000108506	INTS2	57508	chr17	-0.232793	0.000168587
ENSG00000108510	MED13	9969	chr17	0.21527	0.00355632
ENSG00000108511	HOXB6	3216	chr17	2.57881	0.00145336
ENSG00000108551	RASD1	51655	chr17	0.945175	0.007383
ENSG00000108557	RAI1	10743	chr17	0.463979	2.17249e-12
ENSG00000108559	NUP88	4927	chr17	-0.227117	0.00136311
ENSG00000108561	C1QBP	708	chr17	-0.303926	0.00062862
ENSG00000108576	SLC6A4	6532	chr17	0.81593	0.00368054
ENSG00000108578	BLMH	642	chr17	-0.363002	0.000107634
ENSG00000108588	CCDC47	57003	chr17	0.227854	0.0177726
ENSG00000108592	FTSJ3	117246	chr17	-0.21877	0.0068722
ENSG00000108604	SMARCD2	6603	chr17	-0.199691	0.00980339
ENSG00000108641	B9D1	27077	chr17	-0.295509	0.00535867
ENSG00000108651	UTP6	55813	chr17	-0.540249	1.30843e-08
ENSG00000108654	DDX5	1655	chr17	-0.343838	1.32763e-06
ENSG00000108666	C17orf75	64149	chr17	-0.427143	0.000282032
ENSG00000108679	LGALS3BP	3959	chr17	-0.2404	0.00170124
ENSG00000108684	ASIC2	40	chr17	1.78936	0.0177826
ENSG00000108691	CCL2	6347	chr17	-1.26784	1.56735e-09
ENSG00000108733	PEX12	5193	chr17	-0.42633	0.00116117
ENSG00000108771	DHX58	79132	chr17	0.798457	0.0265761
ENSG00000108773	KAT2A	2648	chr17	-0.213533	0.00378628
ENSG00000108784	NAGLU	4669	chr17	-0.528527	6.62057e-07
ENSG00000108786	HSD17B1	3292	chr17	-0.550665	1.76632e-05
ENSG00000108788	MLX	6945	chr17	-0.276103	0.0105326
ENSG00000108797	CNTNAP1	8506	chr17	-0.206056	0.00136537
ENSG00000108813	DLX4	1748	chr17	0.918572	0.0428471
ENSG00000108823	SGCA	6442	chr17	1.64969	0.00968799
ENSG00000108826	MRPL27	51264	chr17	-0.685494	1.71605e-11
ENSG00000108846	ABCC3	8714	chr17	0.334283	0.00804188
ENSG00000108848	LUC7L3	51747	chr17	-0.532997	0.00150902
ENSG00000108852	MPP2	4355	chr17	0.2688	0.00640637
ENSG00000108854	SMURF2	64750	chr17	0.425541	3.1918e-07
ENSG00000108861	DUSP3	1845	chr17	0.569851	2.36198e-06
ENSG00000108878	CACNG1	786	chr17	1.03361	0.0429021
ENSG00000108883	EFTUD2	9343	chr17	-0.353602	7.34295e-07
ENSG00000108924	HLF	3131	chr17	0.66042	0.0167337
ENSG00000108946	PRKAR1A	5573	chr17	-0.171444	0.0247191
ENSG00000108950	FAM20A	54757	chr17	1.08511	7.97102e-06
ENSG00000108953	YWHAE	7531	chr17	-0.218831	0.0136239
ENSG00000108960	MMD	23531	chr17	-0.677452	1.5059e-18
ENSG00000108963	DPH1	1801	chr17	-0.337648	5.11789e-05
ENSG00000108984	MAP2K6	5608	chr17	-0.96033	1.31657e-14
ENSG00000109046	WSB1	26118	chr17	-0.882718	3.21196e-13
ENSG00000109061	MYH1	4619	chr17	1.84016	0.0145911
ENSG00000109062	NHERF1	9368	chr17	0.568252	4.29546e-06
ENSG00000109065	NAT9	26151	chr17	-0.348178	0.00132047
ENSG00000109083	IFT20	90410	chr17	-0.236403	0.0176347
ENSG00000109084	TMEM97	27346	chr17	0.237388	0.0304241
ENSG00000109089	CDR2L	30850	chr17	0.489867	1.182e-05
ENSG00000109101	FOXN1	8456	chr17	1.45397	0.0207118
ENSG00000109111	SUPT6H	6830	chr17	-0.195179	0.00657831
ENSG00000109132	PHOX2B	8929	chr4	-1.39996	7.10579e-48
ENSG00000109133	TMEM33	55161	chr4	-0.383054	7.64548e-06
ENSG00000109158	GABRA4	2557	chr4	2.42832	0.00518422
ENSG00000109180	OCIAD1	54940	chr4	-0.183577	0.00874581
ENSG00000109184	DCUN1D4	23142	chr4	-0.198689	0.013138
ENSG00000109193	SULT1E1	6783	chr4	-0.62659	0.00576007
ENSG00000109265	CRACD	57482	chr4	-0.235238	0.00282066
ENSG00000109320	NFKB1	4790	chr4	-0.228182	0.00338155
ENSG00000109424	UCP1	7350	chr4	1.50146	0.0249853
ENSG00000109436	TBC1D9	23158	chr4	-0.232653	0.0221467
ENSG00000109445	ZNF330	27309	chr4	-0.368251	0.00401022
ENSG00000109452	INPP4B	8821	chr4	0.706372	0.00174725
ENSG00000109466	KLHL2	11275	chr4	-0.279774	0.0221454
ENSG00000109475	RPL34	6164	chr4	-0.290878	0.00908629
ENSG00000109511	ANXA10	11199	chr4	1.74214	0.0138321
ENSG00000109534	GAR1	54433	chr4	-0.389259	0.00112797
ENSG00000109572	CLCN3	1182	chr4	-0.24715	0.00593352
ENSG00000109576	AADAT	51166	chr4	-0.501057	0.000166835
ENSG00000109606	DHX15	1665	chr4	-0.261762	0.000345743
ENSG00000109618	SEPSECS	51091	chr4	-0.203451	0.0266975
ENSG00000109654	TRIM2	23321	chr4	-0.219059	0.0209853
ENSG00000109667	SLC2A9	56606	chr4	1.92429	0.00525105
ENSG00000109674	NEIL3	55247	chr4	-0.41215	0.00247995
ENSG00000109684	CLNK	116449	chr4	2.00526	0.00343776
ENSG00000109736	MFSD10	10227	chr4	-0.173278	0.0462612
ENSG00000109762	SNX25	83891	chr4	0.413766	0.000255523
ENSG00000109771	LRP2BP	55805	chr4	0.856405	9.59795e-06
ENSG00000109775	UFSP2	55325	chr4	-0.276566	0.0113029
ENSG00000109787	KLF3	51274	chr4	-0.199552	0.00467777
ENSG00000109790	KLHL5	51088	chr4	-0.363818	7.63445e-05
ENSG00000109794	FAM149A	25854	chr4	0.859416	0.00141779
ENSG00000109805	NCAPG	64151	chr4	-0.287608	0.00363419
ENSG00000109819	PPARGC1A	10891	chr4	-1.92496	1.41174e-11
ENSG00000109832	DDX25	29118	chr11	0.473784	0.0157985
ENSG00000109861	CTSC	1075	chr11	-0.197714	0.0457924
ENSG00000109881	CCDC34	91057	chr11	-0.350949	0.0115528
ENSG00000109906	ZBTB16	7704	chr11	1.42837	0.000453157
ENSG00000109911	ELP4	26610	chr11	0.769531	1.32634e-12
ENSG00000109920	FNBP4	23360	chr11	0.272502	0.017973
ENSG00000109927	TECTA	7007	chr11	0.438428	0.011744
ENSG00000109929	SC5D	6309	chr11	0.370078	0.000134642
ENSG00000109956	B3GAT1	27087	chr11	0.308481	0.00133558
ENSG00000109971	HSPA8	3312	chr11	1.76559	8.00867e-27
ENSG00000110042	DTX4	23220	chr11	0.673578	0.0120779
ENSG00000110047	EHD1	10938	chr11	-0.187	0.0288378
ENSG00000110066	KMT5B	51111	chr11	-0.718914	1.47276e-18
ENSG00000110075	PPP6R3	55291	chr11	-0.289821	0.000148017
ENSG00000110076	NRXN2	9379	chr11	0.579888	5.02755e-11
ENSG00000110077	MS4A6A	64231	chr11	1.24171	0.00217848
ENSG00000110079	MS4A4A	51338	chr11	2.30533	0.000198564
ENSG00000110092	CCND1	595	chr11	-0.432347	0.00016888
ENSG00000110107	PRPF19	27339	chr11	-0.19955	0.0168689
ENSG00000110148	CCKBR	887	chr11	1.41235	0.0399438
ENSG00000110169	HPX	3263	chr11	1.29009	2.78999e-06
ENSG00000110171	TRIM3	10612	chr11	0.23086	0.0161452
ENSG00000110172	CHORDC1	26973	chr11	2.04433	6.26455e-87
ENSG00000110200	ANAPC15	25906	chr11	-0.28513	0.0166432
ENSG00000110203	FOLR3	2352	chr11	2.49549	0.00318045
ENSG00000110218	PANX1	24145	chr11	-0.430997	1.04461e-05
ENSG00000110237	ARHGEF17	9828	chr11	-0.209822	0.000869797
ENSG00000110244	APOA4	337	chr11	3.50476	0.0186413
ENSG00000110245	APOC3	345	chr11	4.41996	0.00204754
ENSG00000110324	IL10RA	3587	chr11	1.12809	3.8038e-05
ENSG00000110328	GALNT18	374378	chr11	0.794006	0.0195551
ENSG00000110330	BIRC2	329	chr11	-0.217627	0.0259333
ENSG00000110367	DDX6	1656	chr11	0.319735	0.000742838
ENSG00000110395	CBL	867	chr11	0.287053	0.00140368
ENSG00000110400	NECTIN1	5818	chr11	0.981211	6.20304e-22
ENSG00000110427	KIAA1549L	25758	chr11	-0.194441	0.0330296
ENSG00000110435	PDHX	8050	chr11	-0.377521	0.00264039
ENSG00000110436	SLC1A2	6506	chr11	1.34818	0.0233128
ENSG00000110446	SLC15A3	51296	chr11	0.792223	0.00228221
ENSG00000110448	CD5	921	chr11	0.772602	0.00589851
ENSG00000110455	ACCS	84680	chr11	-0.819296	1.79072e-07
ENSG00000110484	SCGB2A2	4250	chr11	2.6362	0.0241281
ENSG00000110492	MDK	4192	chr11	-0.221762	0.00294052
ENSG00000110536	PTPMT1	114971	chr11	-0.294808	0.00718316
ENSG00000110583	NAA40	79829	chr11	-0.560545	6.73764e-08
ENSG00000110619	CARS1	833	chr11	0.663053	1.58815e-10
ENSG00000110665	C11orf21	29125	chr11	0.966314	0.000251017
ENSG00000110680	CALCA	796	chr11	3.13346	0.000220842
ENSG00000110696	C11orf58	10944	chr11	-0.292979	0.000509808
ENSG00000110700	RPS13	6207	chr11	-0.336467	0.00110842
ENSG00000110711	AIP	9049	chr11	-0.358786	0.000917138
ENSG00000110717	NDUFS8	4728	chr11	-0.28944	0.0140904
ENSG00000110719	TCIRG1	10312	chr11	0.610259	0.00410754
ENSG00000110721	CHKA	1119	chr11	0.778132	4.36838e-12
ENSG00000110768	GTF2H1	2965	chr11	-0.298702	0.000309035
ENSG00000110777	POU2AF1	5450	chr11	0.965768	0.00659875
ENSG00000110786	PTPN5	84867	chr11	0.946266	0.0276779
ENSG00000110841	PPFIBP1	8496	chr12	-0.592227	2.16141e-13
ENSG00000110871	COQ5	84274	chr12	-0.313715	0.00863639
ENSG00000110876	SELPLG	6404	chr12	0.634264	0.00088611
ENSG00000110881	ASIC1	41	chr12	-0.692302	9.83875e-11
ENSG00000110887	DAO	1610	chr12	1.83969	0.000188591
ENSG00000110900	TSPAN11	441631	chr12	-0.259441	0.00155356
ENSG00000110906	KCTD10	83892	chr12	-0.158246	0.0354211
ENSG00000110921	MVK	4598	chr12	-0.375804	0.000332797
ENSG00000110925	CSRNP2	81566	chr12	0.486657	3.21005e-11
ENSG00000110931	CAMKK2	10645	chr12	-0.185154	0.0152143
ENSG00000110934	BIN2	51411	chr12	0.556205	0.0243889
ENSG00000110944	IL23A	51561	chr12	0.732013	0.025325
ENSG00000110955	ATP5F1B	506	chr12	-0.230739	0.0177571
ENSG00000110958	PTGES3	10728	chr12	0.934415	2.64295e-15
ENSG00000111052	LIN7A	8825	chr12	1.24929	0.0113891
ENSG00000111057	KRT18	3875	chr12	0.410511	0.00337593
ENSG00000111077	TNS2	23371	chr12	-0.344891	6.83909e-05
ENSG00000111087	GLI1	2735	chr12	0.862754	1.58746e-05
ENSG00000111110	PPM1H	57460	chr12	1.56023	0.00173491
ENSG00000111142	METAP2	10988	chr12	-0.232253	0.0187219
ENSG00000111144	LTA4H	4048	chr12	-0.166591	0.0316915
ENSG00000111145	ELK3	2004	chr12	-0.335711	0.000818976
ENSG00000111181	SLC6A12	6539	chr12	0.926452	0.0190352
ENSG00000111186	WNT5B	81029	chr12	-0.426595	0.0107255
ENSG00000111199	TRPV4	59341	chr12	0.418676	0.0431735
ENSG00000111203	ITFG2	55846	chr12	-0.213529	0.0197007
ENSG00000111218	PRMT8	56341	chr12	1.55878	0.00514943
ENSG00000111224	PARP11	57097	chr12	0.363705	0.0098472
ENSG00000111245	MYL2	4633	chr12	2.73069	0.026293
ENSG00000111247	RAD51AP1	10635	chr12	-0.367512	0.0164896
ENSG00000111252	SH2B3	10019	chr12	0.944689	1.63295e-15
ENSG00000111261	MANSC1	54682	chr12	-0.545327	8.05511e-07
ENSG00000111271	ACAD10	80724	chr12	-0.403446	0.000513733
ENSG00000111275	ALDH2	217	chr12	0.20271	0.0479852
ENSG00000111305	GSG1	83445	chr12	1.42472	0.00921822
ENSG00000111325	OGFOD2	79676	chr12	-0.290882	0.0248355
ENSG00000111331	OAS3	4940	chr12	-0.723682	2.43455e-09
ENSG00000111335	OAS2	4939	chr12	1.04085	0.00203499
ENSG00000111339	ART4	420	chr12	1.58314	0.000218474
ENSG00000111344	RASAL1	8437	chr12	1.73703	0.000556212
ENSG00000111348	ARHGDIB	397	chr12	-0.23857	0.0291591
ENSG00000111358	GTF2H3	2967	chr12	-0.190584	0.0335029
ENSG00000111361	EIF2B1	1967	chr12	-0.332481	1.05578e-05
ENSG00000111364	DDX55	57696	chr12	-0.254796	0.0299556
ENSG00000111424	VDR	7421	chr12	0.813226	0.00189891
ENSG00000111445	RFC5	5985	chr12	-0.249092	0.0184089
ENSG00000111450	STX2	2054	chr12	-0.448654	6.31915e-06
ENSG00000111452	ADGRD1	283383	chr12	2.12764	0.000250408
ENSG00000111530	CAND1	55832	chr12	-0.22746	0.00512425
ENSG00000111554	MDM1	56890	chr12	-0.655433	6.1048e-08
ENSG00000111581	NUP107	57122	chr12	-0.541133	3.31145e-09
ENSG00000111596	CNOT2	4848	chr12	-0.4568	2.86195e-10
ENSG00000111602	TIMELESS	8914	chr12	-0.362708	6.51458e-06
ENSG00000111639	MRPL51	51258	chr12	-0.336406	0.00122009
ENSG00000111641	NOP2	4839	chr12	-0.24726	0.00411784
ENSG00000111642	CHD4	1108	chr12	-0.188573	0.00551346
ENSG00000111647	BLTP3B	23074	chr12	0.29212	0.000630184
ENSG00000111652	COPS7A	50813	chr12	-0.256484	0.00255557
ENSG00000111653	ING4	51147	chr12	-0.389485	7.94525e-06
ENSG00000111666	CHPT1	56994	chr12	0.464872	0.00233839
ENSG00000111667	USP5	8078	chr12	-0.326136	0.000269436
ENSG00000111671	SPSB2	84727	chr12	0.517095	0.000256756
ENSG00000111678	C12orf57	113246	chr12	-0.257414	0.018879
ENSG00000111679	PTPN6	5777	chr12	0.640669	0.00598593
ENSG00000111701	APOBEC1	339	chr12	2.73795	0.0292714
ENSG00000111704	NANOG	79923	chr12	1.62223	0.00344601
ENSG00000111707	SUDS3	64426	chr12	-0.321531	6.61833e-05
ENSG00000111711	GOLT1B	51026	chr12	-0.314607	0.00325466
ENSG00000111727	HCFC2	29915	chr12	-0.425018	9.62076e-06
ENSG00000111728	ST8SIA1	6489	chr12	2.19014	1.67048e-05
ENSG00000111729	CLEC4A	50856	chr12	1.14325	0.043948
ENSG00000111731	C2CD5	9847	chr12	-0.438387	1.27628e-06
ENSG00000111732	AICDA	57379	chr12	2.24734	0.00216251
ENSG00000111752	PHC1	1911	chr12	-0.283733	3.22423e-05
ENSG00000111785	RIC8B	55188	chr12	-0.210873	0.0194837
ENSG00000111786	SRSF9	8683	chr12	-0.196736	0.0135403
ENSG00000111790	FGFR1OP2	26127	chr12	-0.281477	0.00925787
ENSG00000111799	COL12A1	1303	chr6	1.42332	0.0423346
ENSG00000111801	BTN3A3	10384	chr6	-0.24848	0.0189538
ENSG00000111802	TDP2	51567	chr6	-0.308985	0.000885884
ENSG00000111816	FRK	2444	chr6	0.775953	0.020826
ENSG00000111837	MAK	4117	chr6	0.85466	4.58557e-05
ENSG00000111843	TMEM14C	51522	chr6	-0.258208	0.0179191
ENSG00000111845	PAK1IP1	55003	chr6	-0.634512	5.80155e-08
ENSG00000111859	NEDD9	4739	chr6	-2.05017	3.65348e-98
ENSG00000111860	CEP85L	387119	chr6	0.526472	2.65637e-07
ENSG00000111863	ADTRP	84830	chr6	0.874939	0.0347137
ENSG00000111885	MAN1A1	4121	chr6	-0.32651	0.000352812
ENSG00000111886	GABRR2	2570	chr6	0.977867	0.00796087
ENSG00000111907	TPD52L1	7164	chr6	1.8719	0.00582495
ENSG00000111911	HINT3	135114	chr6	-0.264884	0.0491956
ENSG00000111912	NCOA7	135112	chr6	-0.925881	5.83347e-36
ENSG00000111961	SASH1	23328	chr6	-0.512454	6.64135e-06
ENSG00000111962	UST	10090	chr6	1.5346	0.00705737
ENSG00000111981	ULBP1	80329	chr6	3.00455	3.16593e-10
ENSG00000112029	FBXO5	26271	chr6	-0.981859	6.69974e-18
ENSG00000112033	PPARD	5467	chr6	0.477625	4.77536e-07
ENSG00000112038	OPRM1	4988	chr6	-1.15146	5.38542e-16
ENSG00000112039	FANCE	2178	chr6	-0.389206	0.0119891
ENSG00000112041	TULP1	7287	chr6	1.08662	0.0234673
ENSG00000112053	SLC26A8	116369	chr6	2.12105	4.48827e-05
ENSG00000112110	MRPL18	29074	chr6	0.846107	3.61949e-09
ENSG00000112115	IL17A	3605	chr6	2.88871	0.0173644
ENSG00000112118	MCM3	4172	chr6	-0.704589	1.78117e-18
ENSG00000112130	RNF8	9025	chr6	0.252868	0.0314645
ENSG00000112149	CD83	9308	chr6	-0.808221	6.95707e-06
[truncated: 7,368 more rows]

## Sheet: 100ug_9h vs C_9h
Whole genome RNA-sequencing reveals modulation of genes related to brain disorders by Withania somnifera in human neuroblastoma SK-N-SH cells
Eshita Sharma, Dilip Mehta, Nikita Jadhav, Dhananya S, Manju Moorthy,Gopalakrishna Ramaswamy, Sujit Nair
Ensembl_Gene_ID	Gene.Symbol	EntrezID	Chr	log2FoldChange	pvalue
ENSG00000000003	TSPAN6	7105	chrX	-0.322899	0.000292092
ENSG00000000419	DPM1	8813	chr20	0.298123	0.00156784
ENSG00000000457	SCYL3	57147	chr1	0.513833	1.63572e-08
ENSG00000000460	FIRRM	55732	chr1	0.363013	0.00128073
ENSG00000000938	FGR	2268	chr1	0.882487	2.15734e-05
ENSG00000000971	CFH	3075	chr1	-0.75895	5.09601e-13
ENSG00000001036	FUCA2	2519	chr6	-0.429578	0.000149624
ENSG00000001084	GCLC	2729	chr6	0.968524	8.75159e-24
ENSG00000001167	NFYA	4800	chr6	-0.56512	2.43416e-14
ENSG00000001460	STPG1	90529	chr1	0.247161	0.0062255
ENSG00000001617	SEMA3F	6405	chr3	-1.12433	2.37258e-28
ENSG00000001631	KRIT1	889	chr7	0.492863	0.000426762
ENSG00000002330	BAD	572	chr11	-0.294807	0.0185723
ENSG00000002822	MAD1L1	8379	chr7	-0.490099	0.000266633
ENSG00000002834	LASP1	3927	chr17	0.594614	1.62643e-11
ENSG00000002919	SNX11	29916	chr17	0.612305	5.48985e-09
ENSG00000003056	M6PR	4074	chr12	0.189194	0.0209865
ENSG00000003096	KLHL13	90293	chrX	-1.81433	5.91323e-70
ENSG00000003147	ICA1	3382	chr7	-2.57619	8.2747e-38
ENSG00000003249	DBNDD1	79007	chr16	-0.531431	8.99174e-09
ENSG00000003393	ALS2	57679	chr2	0.657712	3.00639e-16
ENSG00000003400	CASP10	843	chr2	0.829252	0.0156945
ENSG00000003402	CFLAR	8837	chr2	0.755497	9.74864e-25
ENSG00000003987	MTMR7	9108	chr8	-0.220858	0.0467876
ENSG00000003989	SLC7A2	6542	chr8	-1.55276	1.4294e-43
ENSG00000004059	ARF5	381	chr7	-0.761273	7.24267e-17
ENSG00000004399	PLXND1	23129	chr3	-0.295412	0.000735315
ENSG00000004468	CD38	952	chr4	-0.965175	9.37367e-08
ENSG00000004478	FKBP4	2288	chr12	0.99387	3.16421e-16
ENSG00000004487	KDM1A	23028	chr1	-0.388408	1.5211e-07
ENSG00000004534	RBM6	10180	chr3	-0.405583	2.15163e-05
ENSG00000004700	RECQL	5965	chr12	-0.7907	4.30242e-16
ENSG00000004779	NDUFAB1	4706	chr16	-0.521085	3.43578e-05
ENSG00000004838	ZMYND10	51364	chr3	-1.21779	2.10373e-05
ENSG00000004864	SLC25A13	10165	chr7	-0.460675	2.1089e-09
ENSG00000004866	ST7	7982	chr7	0.545329	3.56343e-10
ENSG00000004975	DVL2	1856	chr17	0.18257	0.0145902
ENSG00000005001	PRSS22	64063	chr16	1.21224	0.013854
ENSG00000005007	UPF1	5976	chr19	-0.275552	0.00462799
ENSG00000005020	SKAP2	8935	chr7	0.41322	0.0126743
ENSG00000005022	SLC25A5	292	chrX	-0.287519	0.00079037
ENSG00000005100	DHX33	56919	chr17	-0.437828	2.32523e-08
ENSG00000005108	THSD7A	221981	chr7	-1.26661	4.36841e-33
ENSG00000005156	LIG3	3980	chr17	-0.359245	1.19645e-05
ENSG00000005194	CIAPIN1	57019	chr16	0.543357	1.28601e-11
ENSG00000005238	ATOSB	80256	chr9	0.384717	4.18931e-05
ENSG00000005339	CREBBP	1387	chr16	-0.264846	0.00112124
ENSG00000005379	TSPOAP1	9256	chr17	-0.893833	7.56376e-13
ENSG00000005436	GCFC2	6936	chr2	0.318367	0.00132479
ENSG00000005448	WDR54	84058	chr2	-0.442488	2.3762e-07
ENSG00000005471	ABCB4	5244	chr7	0.629598	0.0397391
ENSG00000005483	KMT2E	55904	chr7	0.216258	0.00346411
ENSG00000005486	RHBDD2	57414	chr7	1.51704	1.59898e-32
ENSG00000005700	IBTK	25998	chr6	-0.194484	0.0144723
ENSG00000005801	ZNF195	7748	chr11	0.698961	3.02106e-07
ENSG00000005844	ITGAL	3683	chr16	0.547719	0.00495189
ENSG00000005884	ITGA3	3675	chr17	-0.332957	0.00509722
ENSG00000005889	ZFX	7543	chrX	-0.185626	0.023097
ENSG00000006025	OSBPL7	114881	chr17	-0.534929	2.81696e-07
ENSG00000006047	YBX2	51087	chr17	1.22318	5.4494e-12
ENSG00000006071	ABCC8	6833	chr11	-2.06619	3.60132e-22
ENSG00000006118	TMEM132A	54972	chr11	-0.243149	0.00596129
ENSG00000006194	ZNF263	10127	chr16	0.339014	0.000741986
ENSG00000006282	SPATA20	64847	chr17	-0.440779	9.76291e-11
ENSG00000006283	CACNA1G	8913	chr17	1.4529	1.69424e-28
ENSG00000006327	TNFRSF12A	51330	chr16	1.62726	3.24511e-10
ENSG00000006377	DLX6	1750	chr7	-0.744891	4.57505e-06
ENSG00000006432	MAP3K9	4293	chr14	0.60906	4.93706e-14
ENSG00000006451	RALA	5898	chr7	0.197972	0.0388222
ENSG00000006453	BAIAP2L1	55971	chr7	0.464491	0.000339373
ENSG00000006459	KDM7A	80853	chr7	0.630963	1.262e-15
ENSG00000006468	ETV1	2115	chr7	-1.10642	9.04298e-50
ENSG00000006534	ALDH3B1	221	chr11	-0.570125	1.21828e-08
ENSG00000006576	PHTF2	57157	chr7	0.22256	0.014803
ENSG00000006607	FARP2	9855	chr2	0.267321	0.00231502
ENSG00000006625	GGCT	79017	chr7	-0.435546	0.00190679
ENSG00000006634	DBF4	10926	chr7	0.381623	0.000169677
ENSG00000006652	IFRD1	3475	chr7	0.836705	1.17102e-15
ENSG00000006695	COX10	1352	chr17	0.389738	1.30832e-06
ENSG00000006704	GTF2IRD1	9569	chr7	-0.51658	2.33864e-13
ENSG00000006715	VPS41	27072	chr7	-0.233742	0.000556663
ENSG00000006744	ELAC2	60528	chr17	-0.773805	2.99416e-25
ENSG00000006756	ARSD	414	chrX	-0.635901	1.80155e-13
ENSG00000006837	CDKL3	51265	chr5	1.47369	8.63152e-20
ENSG00000007001	UPP2	151531	chr2	1.51701	0.00852301
ENSG00000007047	MARK4	57787	chr19	-0.584147	1.36486e-10
ENSG00000007080	CCDC124	115098	chr19	-1.34114	3.63168e-24
ENSG00000007168	PAFAH1B1	5048	chr17	-0.356324	5.06072e-08
ENSG00000007174	DNAH9	1770	chr17	0.714687	0.0212456
ENSG00000007202	BLTP2	9703	chr17	-0.291463	3.18841e-05
ENSG00000007255	TRAPPC6A	79090	chr19	-0.598469	0.00709399
ENSG00000007341	ST7L	54879	chr1	0.20621	0.0453943
ENSG00000007372	PAX6	5080	chr11	0.698266	0.00944744
ENSG00000007376	RPUSD1	113000	chr16	-0.486688	3.12141e-06
ENSG00000007384	RHBDF1	64285	chr16	0.523049	1.09071e-07
ENSG00000007402	CACNA2D2	9254	chr3	-2.94819	6.11466e-52
ENSG00000007516	BAIAP3	8938	chr16	0.417318	0.0306778
ENSG00000007520	TSR3	115939	chr16	-1.05231	5.08567e-11
ENSG00000007541	PIGQ	9091	chr16	-0.431785	2.35793e-06
ENSG00000007545	CRAMP1	57585	chr16	-0.163595	0.0479855
ENSG00000007923	DNAJC11	55735	chr1	-0.492921	2.43697e-08
ENSG00000007944	MYLIP	29116	chr6	-0.238806	0.0375988
ENSG00000007968	E2F2	1870	chr1	-0.603735	2.34813e-05
ENSG00000008056	SYN1	6853	chrX	0.77323	2.82449e-13
ENSG00000008086	CDKL5	6792	chrX	-0.362925	0.000679169
ENSG00000008128	CDK11A	728642	chr1	0.246638	0.0114729
ENSG00000008130	NADK	65220	chr1	-0.201937	0.0114116
ENSG00000008196	TFAP2B	7021	chr6	-1.73753	7.51988e-47
ENSG00000008256	CYTH3	9265	chr7	-0.334852	1.66932e-05
ENSG00000008277	ADAM22	53616	chr7	-0.587259	1.03043e-11
ENSG00000008282	SYPL1	6856	chr7	0.208309	0.0326033
ENSG00000008283	CYB561	1534	chr17	-1.07994	3.22944e-44
ENSG00000008311	AASS	10157	chr7	1.05176	2.47223e-16
ENSG00000008323	PLEKHG6	55200	chr12	0.798422	9.50549e-05
ENSG00000008394	MGST1	4257	chr12	0.852583	0.00304536
ENSG00000008405	CRY1	1407	chr12	-1.01436	4.0297e-18
ENSG00000008441	NFIX	4784	chr19	-1.26045	7.16157e-42
ENSG00000008513	ST3GAL1	6482	chr8	0.604712	8.11416e-07
ENSG00000008516	MMP25	64386	chr16	0.535189	0.00902979
ENSG00000008517	IL32	9235	chr16	0.613127	0.00501851
ENSG00000008710	PKD1	5310	chr16	-0.250857	0.00576602
ENSG00000008735	MAPK8IP2	23542	chr22	-0.226491	0.0302067
ENSG00000008838	MED24	9862	chr17	-0.912916	3.61003e-33
ENSG00000008853	RHOBTB2	23221	chr8	0.270935	0.000290903
ENSG00000008869	HEATR5B	54497	chr2	-0.395638	1.86312e-09
ENSG00000008952	SEC62	7095	chr3	-0.183786	0.0291249
ENSG00000008988	RPS20	6224	chr8	-0.25498	0.000828202
ENSG00000009307	CSDE1	7812	chr1	-0.63064	1.4667e-12
ENSG00000009335	UBE3C	9690	chr7	-0.288908	0.000618078
ENSG00000009694	TENM1	10178	chrX	0.777626	0.00053818
ENSG00000009790	TRAF3IP3	80342	chr1	0.799149	6.75373e-08
ENSG00000009830	POMT2	29954	chr14	-0.266431	0.000263651
ENSG00000009844	VTA1	51534	chr6	0.258321	0.00419778
ENSG00000009950	MLXIPL	51085	chr7	1.0947	0.00212394
ENSG00000010017	RANBP9	10048	chr6	0.373758	8.48369e-05
ENSG00000010165	METTL13	51603	chr1	-0.223706	0.00815091
ENSG00000010219	DYRK4	8798	chr12	-0.532498	0.000121918
ENSG00000010244	ZNF207	7756	chr17	0.233753	0.00485426
ENSG00000010256	UQCRC1	7384	chr3	-0.471636	4.2492e-08
ENSG00000010270	STARD3NL	83930	chr7	0.924586	3.8225e-21
ENSG00000010278	CD9	928	chr12	-2.00451	3.56124e-64
ENSG00000010292	NCAPD2	9918	chr12	-1.08493	6.94409e-45
ENSG00000010295	IFFO1	25900	chr12	0.268421	0.0229921
ENSG00000010318	PHF7	51533	chr3	-0.359833	0.0137706
ENSG00000010322	NISCH	11188	chr3	-0.511857	2.35104e-08
ENSG00000010327	STAB1	23166	chr3	0.634494	0.00969893
ENSG00000010361	FUZ	80199	chr19	-0.510185	1.77961e-06
ENSG00000010379	SLC6A13	6540	chr12	1.096	0.0398803
ENSG00000010404	IDS	3423	chrX	0.575621	1.78743e-14
ENSG00000010539	ZNF200	7752	chr16	0.342971	0.00199945
ENSG00000010610	CD4	920	chr12	1.01955	8.53493e-09
ENSG00000010704	HFE	3077	chr6	1.87855	2.98425e-09
ENSG00000011007	ELOA	6924	chr1	0.260704	0.000937064
ENSG00000011009	LYPLA2	11313	chr1	-0.30368	0.0024258
ENSG00000011021	CLCN6	1185	chr1	-0.349346	0.00016472
ENSG00000011028	MRC2	9902	chr17	-1.06959	5.79871e-24
ENSG00000011052	NME1-NME2	654364	chr17	-1.10982	5.78978e-15
ENSG00000011083	SLC6A7	6534	chr5	1.22915	0.0406415
ENSG00000011105	TSPAN9	10867	chr12	-0.382047	0.000351957
ENSG00000011114	BTBD7	55727	chr14	-0.215703	0.013678
ENSG00000011132	APBA3	9546	chr19	0.331351	0.00113061
ENSG00000011143	MKS1	54903	chr17	-0.819805	5.26031e-13
ENSG00000011198	ABHD5	51099	chr3	0.326646	0.000179467
ENSG00000011243	AKAP8L	26993	chr19	0.272717	0.00369758
ENSG00000011258	MBTD1	54799	chr17	-0.192053	0.0279788
ENSG00000011260	UTP18	51096	chr17	-0.287571	0.00275695
ENSG00000011275	RNF216	54476	chr7	0.293464	2.08879e-05
ENSG00000011304	PTBP1	5725	chr19	-0.417826	1.30343e-07
ENSG00000011347	SYT7	9066	chr11	-0.388617	2.40457e-05
ENSG00000011376	LARS2	23395	chr3	-0.5635	9.71082e-13
ENSG00000011405	PIK3C2A	5286	chr11	0.441608	1.14108e-08
ENSG00000011422	PLAUR	5329	chr19	0.966345	9.68667e-16
ENSG00000011451	WIZ	58525	chr19	-0.571304	2.23767e-18
ENSG00000011454	RABGAP1	23637	chr9	-0.196945	0.00464894
ENSG00000011465	DCN	1634	chr12	-0.540273	2.01739e-06
ENSG00000011478	QPCTL	54814	chr19	-0.434665	0.0030163
ENSG00000011485	PPP5C	5536	chr19	-0.824974	2.62424e-30
ENSG00000011523	CEP68	23177	chr2	0.186679	0.0117996
ENSG00000011566	MAP4K3	8491	chr2	0.471787	4.77431e-09
ENSG00000011590	ZBTB32	27033	chr19	0.673456	0.00322932
ENSG00000011600	TYROBP	7305	chr19	0.731792	0.0017966
ENSG00000011638	LDAF1	57146	chr16	0.452163	0.00749048
ENSG00000011677	GABRA3	2556	chrX	0.227619	0.0285115
ENSG00000012048	BRCA1	672	chr17	-0.214869	0.0130406
ENSG00000012061	ERCC1	2067	chr19	-0.26262	0.000232878
ENSG00000012174	MBTPS2	51360	chrX	0.34625	7.24862e-05
ENSG00000012211	PRICKLE3	4007	chrX	0.572256	0.0104458
ENSG00000012223	LTF	4057	chr3	0.818079	0.00168926
ENSG00000012660	ELOVL5	60481	chr6	0.769033	1.1845e-13
ENSG00000012779	ALOX5	240	chr10	0.733396	0.00440433
ENSG00000012817	KDM5D	8284	chrY	0.814003	0.0100712
ENSG00000012822	CALCOCO1	57658	chr12	-0.39621	1.6532e-05
ENSG00000012963	UBR7	55148	chr14	-0.573651	9.69659e-10
ENSG00000012983	MAP4K5	11183	chr14	0.189375	0.0157334
ENSG00000013016	EHD3	30845	chr2	-0.939947	3.8283e-31
ENSG00000013288	MAN2B2	23324	chr4	-0.178564	0.00734147
ENSG00000013293	SLC7A14	57709	chr3	0.662656	4.30547e-07
ENSG00000013297	CLDN11	5010	chr3	-0.574993	0.0109497
ENSG00000013306	SLC25A39	51629	chr17	-0.322419	0.000113967
ENSG00000013364	MVP	9961	chr16	-0.75458	9.68581e-20
ENSG00000013374	NUB1	51667	chr7	-0.266446	0.000648862
ENSG00000013375	PGM3	5238	chr6	0.417941	4.84144e-08
ENSG00000013503	POLR3B	55703	chr12	-0.456641	1.20605e-05
ENSG00000013561	RNF14	9604	chr5	0.669358	3.31884e-15
ENSG00000013563	DNASE1L1	1774	chrX	-0.249216	0.0102664
ENSG00000013573	DDX11	1663	chr12	-0.631346	7.96055e-07
ENSG00000013583	HEBP1	50865	chr12	0.350426	0.00468492
ENSG00000013588	GPRC5A	9052	chr12	0.960189	1.14182e-14
ENSG00000013619	MAMLD1	10046	chrX	1.38716	3.35583e-20
ENSG00000013810	TACC3	10460	chr4	-0.285783	0.00499937
ENSG00000014164	ZC3H3	23144	chr8	-0.563728	5.38148e-08
ENSG00000014216	CAPN1	823	chr11	-0.75478	1.8828e-26
ENSG00000014641	MDH1	4190	chr2	-0.453993	5.1537e-08
ENSG00000014914	MTMR11	10903	chr1	-0.436208	0.0018865
ENSG00000015133	CCDC88C	440193	chr14	-0.590898	6.21942e-06
ENSG00000015153	YAF2	10138	chr12	0.981926	1.35954e-25
ENSG00000015171	ZMYND11	10771	chr10	0.150341	0.0198095
ENSG00000015285	WAS	7454	chrX	0.739593	0.00195259
ENSG00000015479	MATR3	9782	chr5	-0.385526	1.67587e-08
ENSG00000015532	XYLT2	64132	chr17	-0.287208	9.66804e-05
ENSG00000015568	RGPD5	84220	chr2	0.681733	5.98322e-09
ENSG00000015592	STMN4	81551	chr8	-1.49898	6.10112e-15
ENSG00000016082	ISL1	3670	chr5	-0.811702	3.67133e-30
ENSG00000016402	IL20RA	53832	chr6	-2.14802	2.48276e-43
ENSG00000016864	GLT8D1	55830	chr3	-0.16765	0.0280533
ENSG00000017260	ATP2C1	27032	chr3	0.535161	4.6823e-09
ENSG00000017797	RALBP1	10928	chr18	-0.26601	0.00398879
ENSG00000018189	RUFY3	22902	chr4	0.407491	0.000300366
ENSG00000018236	CNTN1	1272	chr12	-0.764895	1.71214e-22
ENSG00000018280	SLC11A1	6556	chr2	0.812828	5.97471e-05
ENSG00000018408	WWTR1	25937	chr3	0.535908	4.04841e-07
ENSG00000018510	AGPS	8540	chr2	-0.266862	0.000887427
ENSG00000018699	TTC27	55622	chr2	-0.565821	1.40732e-10
ENSG00000019102	VSIG2	23584	chr11	1.01349	0.0025925
ENSG00000019144	PHLDB1	23187	chr11	-0.692028	1.27168e-17
ENSG00000019485	PRDM11	56981	chr11	-1.09984	1.54576e-19
ENSG00000019505	SYT13	57586	chr11	-0.768723	0.0232639
ENSG00000019549	SNAI2	6591	chr8	1.0905	1.79459e-20
ENSG00000019582	CD74	972	chr5	0.759157	0.0157946
ENSG00000019991	HGF	3082	chr7	-1.61942	2.20395e-58
ENSG00000019995	ZRANB1	54764	chr10	0.411861	8.72103e-07
ENSG00000020129	NCDN	23154	chr1	-0.254418	0.00202917
ENSG00000020181	ADGRA2	25960	chr8	-1.02264	4.42087e-39
ENSG00000020633	RUNX3	864	chr1	0.67043	0.00425524
ENSG00000021355	SERPINB1	1992	chr6	-0.314998	0.00715754
ENSG00000021488	SLC7A9	11136	chr19	2.19267	0.00158841
ENSG00000021574	SPAST	6683	chr2	-0.201523	0.0127627
ENSG00000021645	NRXN3	9369	chr14	-0.530899	0.0111985
ENSG00000021762	OSBPL5	114879	chr11	-1.16429	1.41583e-38
ENSG00000022267	FHL1	2273	chrX	0.34716	9.45922e-05
ENSG00000022567	SLC45A4	57210	chr8	-0.1912	0.0317426
ENSG00000022840	RNF10	9921	chr12	0.170009	0.0275387
ENSG00000023041	ZDHHC6	64429	chr10	0.371727	9.11039e-05
ENSG00000023171	GRAMD1B	57476	chr11	0.378923	0.00320366
ENSG00000023191	RNH1	6050	chr11	-0.297887	0.00107099
ENSG00000023228	NDUFS1	4719	chr2	0.219789	0.000984438
ENSG00000023287	RB1CC1	9821	chr8	0.169001	0.0373343
ENSG00000023318	ERP44	23071	chr9	0.33995	1.94028e-05
ENSG00000023330	ALAS1	211	chr3	0.579	4.16827e-09
ENSG00000023572	GLRX2	51022	chr1	0.803954	2.11634e-18
ENSG00000023734	STRAP	11171	chr12	-0.344606	0.00124703
ENSG00000023839	ABCC2	1244	chr10	1.27972	1.16138e-05
ENSG00000023892	DEF6	50619	chr6	1.00165	1.61832e-05
ENSG00000023909	GCLM	2730	chr1	3.36555	1.03901e-47
ENSG00000024048	UBR2	23304	chr6	0.341025	1.53077e-06
ENSG00000024422	EHD2	30846	chr19	-0.404428	0.000225414
ENSG00000024526	DEPDC1	55635	chr1	0.303728	0.00178956
ENSG00000024862	CCDC28A	25901	chr6	-0.376424	0.00302501
ENSG00000025039	RRAGD	58528	chr6	-0.31817	0.0364885
ENSG00000025293	PHF20	51230	chr20	-0.320412	0.000205769
ENSG00000025708	TYMP	1890	chr22	0.398019	0.000285236
ENSG00000025770	NCAPH2	29781	chr22	-0.506695	1.88981e-06
ENSG00000025772	TOMM34	10953	chr20	-0.197026	0.0370315
ENSG00000025796	SEC63	11231	chr6	0.375686	2.61055e-06
ENSG00000026036	RTEL1-TNFRSF6B	100533107	chr20	-0.407808	0.00198821
ENSG00000026103	FAS	355	chr10	0.882821	8.27396e-20
ENSG00000026297	RNASET2	8635	chr6	0.447477	3.01188e-07
ENSG00000026652	AGPAT4	56895	chr6	-0.255444	0.0269659
ENSG00000026751	SLAMF7	57823	chr1	1.03574	0.00106918
ENSG00000026950	BTN3A1	11119	chr6	-0.317393	0.000276674
ENSG00000027001	MIPEP	4285	chr13	-0.345852	0.0168794
ENSG00000027697	IFNGR1	3459	chr6	0.41045	8.60958e-05
ENSG00000027847	B4GALT7	11285	chr5	0.38835	7.75298e-05
ENSG00000028137	TNFRSF1B	7133	chr1	0.671038	0.000813164
ENSG00000028203	VEZT	55591	chr12	0.266565	0.000515892
ENSG00000028277	POU2F2	5452	chr19	0.533165	0.00354315
ENSG00000028528	SNX1	6642	chr15	-0.385331	1.3544e-10
ENSG00000028839	TBPL1	9519	chr6	0.263649	0.0163763
ENSG00000029363	BCLAF1	9774	chr6	-0.704972	1.79505e-20
ENSG00000029534	ANK1	286	chr8	-0.457181	0.000585522
ENSG00000029639	TFB1M	51106	chr6	-0.260272	0.0458907
ENSG00000029725	RABEP1	9135	chr17	-0.31309	0.000227589
ENSG00000029993	HMGB3	3149	chrX	-0.480904	6.3651e-08
ENSG00000030419	IKZF2	22807	chr2	-0.76603	1.74876e-09
ENSG00000031003	FAM13B	51306	chr5	0.521886	8.26816e-11
ENSG00000031081	ARHGAP31	57514	chr3	-0.468271	1.16555e-08
ENSG00000031698	SARS1	6301	chr1	0.350427	0.00112972
ENSG00000032219	ARID4A	5926	chr14	0.219842	0.0128179
ENSG00000032444	PNPLA6	10908	chr19	-0.259952	0.00109345
ENSG00000033030	ZCCHC8	55596	chr12	0.376977	1.33625e-05
ENSG00000033100	CHPF2	54480	chr7	0.457109	4.38489e-08
ENSG00000033327	GAB2	9846	chr11	-0.696259	2.59134e-22
ENSG00000033627	ATP6V0A1	535	chr17	0.687388	9.4564e-21
ENSG00000033867	SLC4A7	9497	chr3	1.29584	6.18038e-52
ENSG00000034053	APBA2	321	chr15	-0.516062	1.72001e-10
ENSG00000034152	MAP2K3	5606	chr17	0.400252	0.00191237
ENSG00000034510	TMSB10	9168	chr2	-0.767638	6.04838e-13
ENSG00000034677	RNF19A	25897	chr8	0.236206	0.00191507
ENSG00000034693	PEX3	8504	chr6	-0.724227	1.76589e-07
ENSG00000035115	SH3YL1	26751	chr2	0.31224	0.00846754
ENSG00000035141	FAM136A	84908	chr2	0.175191	0.0326477
ENSG00000035499	DEPDC1B	55789	chr5	-0.368278	0.00625751
ENSG00000035928	RFC1	5981	chr4	-0.413765	4.22581e-08
ENSG00000036054	TBC1D23	55773	chr3	0.36349	0.000278994
ENSG00000036565	SLC18A1	6570	chr8	-0.881013	3.29247e-08
ENSG00000036672	USP2	9099	chr11	-0.828264	6.32773e-06
ENSG00000037042	TUBG2	27175	chr17	-0.485469	3.02113e-05
ENSG00000037241	RPL26L1	51121	chr5	-0.331871	0.0162273
ENSG00000037474	NSUN2	54888	chr5	-0.252951	0.000245418
ENSG00000037749	MFAP3	4238	chr5	-0.285819	0.00039842
ENSG00000037757	MRI1	84245	chr19	0.267252	0.0156153
ENSG00000037965	HOXC8	3224	chr12	0.483093	0.000898697
ENSG00000038002	AGA	175	chr4	-0.41186	0.00113399
ENSG00000038210	PI4K2B	55300	chr4	0.661451	1.28583e-05
ENSG00000038295	TLL1	7092	chr4	-1.09903	1.45847e-14
ENSG00000038358	EDC4	23644	chr16	-0.226199	0.0020066
ENSG00000038382	TRIO	7204	chr5	-0.147611	0.0319172
ENSG00000038427	VCAN	1462	chr5	-0.65693	1.16157e-12
ENSG00000038532	CLEC16A	23274	chr16	-0.246156	0.0018257
ENSG00000039123	MTREX	23517	chr5	-0.205637	0.0138857
ENSG00000039523	RIPOR1	79567	chr16	0.456837	5.04406e-10
ENSG00000039537	C6	729	chr5	0.832899	0.00225197
ENSG00000039650	PNKP	11284	chr19	-0.301349	0.00235464
ENSG00000040199	PHLPP2	23035	chr16	0.810407	2.5845e-16
ENSG00000040275	SPDL1	54908	chr5	-0.656651	1.81779e-16
ENSG00000040341	STAU2	27067	chr8	-0.207949	0.0079575
ENSG00000040531	CTNS	1497	chr17	0.208302	0.0146846
ENSG00000041353	RAB27B	5874	chr18	-0.920234	4.23925e-11
ENSG00000041357	PSMA4	5685	chr15	0.246809	0.00325338
ENSG00000041515	MYO16	23026	chr13	0.52773	3.6355e-05
ENSG00000041982	TNC	3371	chr9	-0.841544	9.78499e-23
ENSG00000042062	RIPOR3	140876	chr20	-1.19025	5.12055e-12
ENSG00000042286	AIFM2	84883	chr10	0.914729	5.74664e-13
ENSG00000042317	SPATA7	55812	chr14	0.273583	0.0450842
ENSG00000042429	MED17	9440	chr11	0.264576	0.00791838
ENSG00000042445	RETSAT	54884	chr2	-0.168014	0.0175832
ENSG00000042753	AP2S1	1175	chr19	-0.316147	0.0037378
ENSG00000042980	ADAM28	10863	chr8	0.802855	0.0324781
ENSG00000043462	LCP2	3937	chr5	0.852388	0.000117937
ENSG00000044090	CUL7	9820	chr6	-0.85577	4.92039e-34
ENSG00000044446	PHKA2	5256	chrX	-0.538987	4.03726e-07
ENSG00000044459	CNTLN	54875	chr9	-0.449534	1.00672e-05
ENSG00000044574	HSPA5	3309	chr9	1.13626	1.28758e-10
ENSG00000046653	GPM6B	2824	chrX	-0.72831	1.60711e-07
ENSG00000047056	WDR37	22884	chr10	0.61134	3.78429e-13
ENSG00000047188	YTHDC2	64848	chr5	0.243571	0.00775178
ENSG00000047230	CTPS2	56474	chrX	-0.46553	1.11238e-06
ENSG00000047365	ARAP2	116984	chr4	0.739807	0.0378379
ENSG00000047410	TPR	7175	chr1	-0.158989	0.0113278
ENSG00000047578	KATNIP	23247	chr16	-0.456324	1.2859e-05
ENSG00000047579	DTNBP1	84062	chr6	-0.530702	0.0014905
ENSG00000047597	XK	7504	chrX	0.865426	0.00911048
ENSG00000047621	C12orf4	57102	chr12	0.493182	6.04948e-08
ENSG00000047634	SCML1	6322	chrX	0.648332	3.89484e-09
ENSG00000047644	WWC3	55841	chrX	0.253378	0.0240487
ENSG00000047662	FAM184B	27146	chr4	0.319071	0.0254354
ENSG00000047849	MAP4	4134	chr3	-0.215192	0.012879
ENSG00000047932	GOPC	57120	chr6	-0.275631	0.00164073
ENSG00000048052	HDAC9	9734	chr7	-0.785381	9.6349e-10
ENSG00000048162	NOP16	51491	chr5	0.24658	0.0170833
ENSG00000048342	CC2D2A	57545	chr4	-0.837787	2.92594e-13
ENSG00000048405	ZNF800	168850	chr7	0.45544	2.03712e-07
ENSG00000048462	TNFRSF17	608	chr16	1.84687	0.0111178
ENSG00000048471	SNX29	92017	chr16	0.168024	0.0442882
ENSG00000048540	LMO3	55885	chr12	-1.52995	2.20054e-06
ENSG00000048545	GUCA1A	2978	chr6	-0.859005	1.33201e-10
ENSG00000048649	RSF1	51773	chr11	0.166173	0.0357112
ENSG00000048740	CELF2	10659	chr10	0.683337	0.00179258
ENSG00000048828	FAM120A	23196	chr9	0.428164	8.55114e-07
ENSG00000048991	R3HDM1	23518	chr2	0.533027	3.70308e-15
ENSG00000049089	COL9A2	1298	chr1	-0.746308	4.69517e-05
ENSG00000049130	KITLG	4254	chr12	1.46019	1.94685e-27
ENSG00000049167	ERCC8	1161	chr5	0.204148	0.0189733
ENSG00000049192	ADAMTS6	11174	chr5	-0.265097	0.0326354
ENSG00000049246	PER3	8863	chr1	-0.28588	0.000213199
ENSG00000049323	LTBP1	4052	chr2	-0.732701	7.35838e-20
ENSG00000049540	ELN	2006	chr7	-0.327514	0.000189032
ENSG00000049541	RFC2	5982	chr7	-0.853882	3.53408e-14
ENSG00000049656	CLPTM1L	81037	chr5	-0.22342	0.013217
ENSG00000049759	NEDD4L	23327	chr18	0.410813	8.10783e-07
ENSG00000049768	FOXP3	50943	chrX	1.03674	0.00119822
ENSG00000050130	JKAMP	51528	chr14	0.482515	8.28255e-07
ENSG00000050165	DKK3	27122	chr11	-0.533689	2.10051e-08
ENSG00000050393	MCUR1	63933	chr6	0.377227	0.00027992
ENSG00000050405	LIMA1	51474	chr12	-1.11024	3.36488e-34
ENSG00000050426	LETMD1	25875	chr12	-0.388249	0.000596522
ENSG00000050438	SLC4A8	9498	chr12	-0.944986	4.5342e-24
ENSG00000050628	PTGER3	5733	chr1	-0.563693	0.000128483
ENSG00000050730	TNIP3	79931	chr4	1.97077	0.000466857
ENSG00000050748	MAPK9	5601	chr5	0.198118	0.0313255
ENSG00000050820	BCAR1	9564	chr16	-0.312976	0.00302542
ENSG00000051108	HERPUD1	9709	chr16	0.951135	9.028e-16
ENSG00000051128	HOMER3	9454	chr19	-0.239909	0.0358359
ENSG00000051180	RAD51	5888	chr15	-0.847739	7.4166e-05
ENSG00000051382	PIK3CB	5291	chr3	0.300404	0.00175294
ENSG00000051523	CYBA	1535	chr16	-0.492952	1.92273e-05
ENSG00000051825	MPHOSPH9	10198	chr12	-0.251104	0.00186546
ENSG00000052126	PLEKHA5	54477	chr12	-0.268551	0.00128264
ENSG00000052723	SIKE1	80143	chr1	0.415339	1.75296e-06
ENSG00000052749	RRP12	23223	chr10	-0.179453	0.00634339
ENSG00000052841	TTC17	55761	chr11	0.644941	2.67008e-19
ENSG00000053108	FSTL4	23105	chr5	0.865439	0.000617762
ENSG00000053254	FOXN3	1112	chr14	-0.21713	0.00376709
ENSG00000053328	METTL24	728464	chr6	-0.334067	0.0344377
ENSG00000053371	AKR7A2	8574	chr1	-1.17551	1.05773e-24
ENSG00000053372	MRTO4	51154	chr1	-0.576424	1.27673e-05
ENSG00000053438	NNAT	4826	chr20	-0.599598	9.28813e-13
ENSG00000053501	USE1	55850	chr19	-0.8843	1.84791e-10
ENSG00000053524	MCF2L2	23101	chr3	0.288605	0.0489175
ENSG00000053702	NRIP2	83714	chr12	-0.590049	0.00585956
ENSG00000053747	LAMA3	3909	chr18	-1.80218	1.56225e-34
ENSG00000053770	AP5M1	55745	chr14	0.39963	1.21439e-08
ENSG00000053918	KCNQ1	3784	chr11	-0.507876	0.00701594
ENSG00000054118	THRAP3	9967	chr1	-0.537235	6.014e-14
ENSG00000054148	PHPT1	29085	chr9	-0.241882	0.0384464
ENSG00000054219	LY75	4065	chr2	0.711943	0.0281277
ENSG00000054277	OPN3	23596	chr1	1.06456	2.86416e-20
ENSG00000054356	PTPRN	5798	chr2	0.289485	0.00271264
ENSG00000054392	HHAT	55733	chr1	-0.6344	1.46014e-08
ENSG00000054523	KIF1B	23095	chr1	0.323908	1.63292e-05
ENSG00000054598	FOXC1	2296	chr6	1.1281	1.27932e-30
ENSG00000054611	TBC1D22A	25771	chr22	-0.404219	1.48497e-05
ENSG00000054690	PLEKHH1	57475	chr14	0.215028	0.0472164
ENSG00000054793	ATP9A	10079	chr20	-0.189783	0.0109472
ENSG00000054803	CBLN4	140689	chr20	-4.21783	3.54917e-29
ENSG00000054967	RELT	84957	chr11	0.938934	4.73722e-11
ENSG00000055044	NOP58	51602	chr2	0.373561	1.82023e-05
ENSG00000055070	SZRD1	26099	chr1	-0.549476	1.10195e-09
ENSG00000055118	KCNH2	3757	chr7	-0.425491	1.83833e-07
ENSG00000055130	CUL1	8454	chr7	-0.201081	0.023862
ENSG00000055163	CYFIP2	26999	chr5	-0.464353	3.61343e-09
ENSG00000055208	TAB2	23118	chr6	0.199131	0.0143073
ENSG00000055211	GINM1	116254	chr6	0.400606	0.000956836
ENSG00000055332	EIF2AK2	5610	chr2	0.964606	1.24305e-30
ENSG00000055483	USP36	57602	chr17	0.361949	3.25065e-06
ENSG00000055609	KMT2C	58508	chr7	0.62996	2.79924e-08
ENSG00000055813	CCDC85A	114800	chr2	-0.448275	0.000279019
ENSG00000055950	MRPL43	84545	chr10	-0.634802	3.50937e-09
ENSG00000056050	HPF1	54969	chr4	-1.30122	6.19581e-26
ENSG00000056277	ZNF280C	55609	chrX	0.435453	1.52797e-08
ENSG00000056487	PHF21B	112885	chr22	-0.8378	8.50514e-21
ENSG00000056558	TRAF1	7185	chr9	0.626245	0.0489684
ENSG00000056586	RC3H2	54542	chr9	0.235266	0.000486069
ENSG00000056972	TRAF3IP2	10758	chr6	-0.466974	0.00703879
ENSG00000056998	GYG2	8908	chrX	-0.568278	2.86165e-05
ENSG00000057019	DCBLD2	131566	chr3	-0.611293	1.66496e-09
ENSG00000057252	SOAT1	6646	chr1	0.33289	0.000433571
ENSG00000057294	PKP2	5318	chr12	-1.03587	1.19109e-05
ENSG00000057468	MSH4	4438	chr1	0.931841	0.0477782
ENSG00000057608	GDI2	2665	chr10	-0.256711	0.0101811
ENSG00000057757	PITHD1	57095	chr1	0.46248	3.58984e-05
ENSG00000057935	MTA3	57504	chr2	-0.34217	8.94811e-07
ENSG00000058063	ATP11B	23200	chr3	0.414016	4.58437e-07
ENSG00000058085	LAMC2	3918	chr1	0.951854	0.0269715
ENSG00000058091	CDK14	5218	chr7	-1.33365	4.50753e-45
ENSG00000058272	PPP1R12A	4659	chr12	0.162912	0.0335972
ENSG00000058668	ATP2B4	493	chr1	-0.195128	0.00720597
ENSG00000058673	ZC3H11A	9877	chr1	-0.144303	0.0343087
ENSG00000058729	RIOK2	55781	chr5	0.295675	0.00540483
ENSG00000058799	YIPF1	54432	chr1	0.806792	8.07031e-18
ENSG00000059122	FLYWCH1	84256	chr16	0.656457	2.50474e-13
ENSG00000059145	UNKL	64718	chr16	0.870307	8.99182e-13
ENSG00000059377	TBXAS1	6916	chr7	0.762334	6.58423e-06
ENSG00000059573	ALDH18A1	5832	chr10	-0.277148	0.00683823
ENSG00000059588	TARBP1	6894	chr1	-0.481627	8.17678e-05
ENSG00000059728	MXD1	4084	chr2	1.19182	1.97932e-38
ENSG00000059758	CDK17	5128	chr12	0.647472	4.54587e-07
ENSG00000059769	DNAJC25	548645	chr9	0.675455	8.96366e-05
ENSG00000059804	SLC2A3	6515	chr12	0.53356	6.16623e-05
ENSG00000060237	WNK1	65125	chr12	0.505749	1.76334e-11
ENSG00000060339	CCAR1	55749	chr10	0.206752	0.0104905
ENSG00000060491	OGFR	11054	chr20	-0.485934	2.70626e-06
ENSG00000060566	CREB3L3	84699	chr19	-0.962946	0.000395707
ENSG00000060642	PIGV	55650	chr1	-0.216043	0.0210859
ENSG00000060656	PTPRU	10076	chr1	-0.777889	1.13127e-23
ENSG00000060709	RIMBP2	23504	chr12	-1.26674	1.95952e-21
ENSG00000060718	COL11A1	1301	chr1	-0.921731	2.81072e-22
ENSG00000060749	QSER1	79832	chr11	0.439925	1.48548e-07
ENSG00000060762	MPC1	51660	chr6	0.668384	1.45921e-08
ENSG00000060971	ACAA1	30	chr3	-0.455455	5.09014e-06
ENSG00000060982	BCAT1	586	chr12	0.27225	0.00969382
ENSG00000061337	LZTS1	11178	chr8	-1.18712	4.0108e-20
ENSG00000061656	SPAG4	6676	chr20	1.10509	2.78285e-07
ENSG00000061676	NCKAP1	10787	chr2	0.336963	9.47674e-05
ENSG00000061794	MRPS35	60488	chr12	-0.258542	0.0220613
ENSG00000061987	MON2	23041	chr12	0.312376	0.000698469
ENSG00000062194	GPBP1	65056	chr5	0.272794	0.00048536
ENSG00000062582	MRPS24	64951	chr7	-0.375743	0.000559641
ENSG00000062598	ELMO2	63916	chr20	0.189187	0.0133723
ENSG00000062716	VMP1	81671	chr17	0.885135	1.05069e-17
ENSG00000062822	POLD1	5424	chr19	-0.565881	2.10256e-09
ENSG00000063046	EIF4B	1975	chr12	-0.462605	1.07712e-08
ENSG00000063169	BICRA	29998	chr19	-0.276376	0.00183852
ENSG00000063177	RPL18	6141	chr19	-0.780403	1.12475e-11
ENSG00000063241	ISOC2	79763	chr19	-0.285644	0.00126903
ENSG00000063244	U2AF2	11338	chr19	-0.446395	5.43616e-12
ENSG00000063245	EPN1	29924	chr19	-0.874688	2.51532e-26
ENSG00000063322	MED29	55588	chr19	0.460688	2.79125e-06
ENSG00000063515	GSC2	2928	chr22	1.65238	0.029593
ENSG00000063587	ZNF275	10838	chrX	0.725382	2.5589e-16
ENSG00000063601	MTMR1	8776	chrX	-0.577692	2.90602e-10
ENSG00000063854	HAGH	3029	chr16	-0.367883	0.000916548
ENSG00000063978	RNF4	6047	chr4	0.723146	3.952e-18
ENSG00000064012	CASP8	841	chr2	0.236515	0.0458669
ENSG00000064042	LIMCH1	22998	chr4	-0.822476	8.62216e-22
ENSG00000064102	INTS13	55726	chr12	-0.390466	6.59194e-06
ENSG00000064115	TM7SF3	51768	chr12	-0.385819	7.18682e-07
ENSG00000064199	SPA17	53340	chr11	0.478539	1.9507e-05
ENSG00000064205	CCN5	8839	chr20	-0.808463	0.0211165
ENSG00000064309	CDON	50937	chr11	-0.585281	1.01226e-15
ENSG00000064313	TAF2	6873	chr8	0.316601	7.51702e-06
ENSG00000064393	HIPK2	28996	chr7	0.897558	4.19718e-19
ENSG00000064419	TNPO3	23534	chr7	0.34959	1.00449e-05
ENSG00000064489	BORCS8-MEF2B	4207	chr19	0.579046	0.000926036
ENSG00000064490	RFXANK	8625	chr19	-0.672493	1.89935e-10
ENSG00000064547	LPAR2	9170	chr19	0.25933	0.00238932
ENSG00000064651	SLC12A2	6558	chr5	0.301906	0.00213233
ENSG00000064652	SNX24	28966	chr5	0.594113	1.07155e-08
ENSG00000064666	CNN2	1265	chr19	-0.377139	0.000679243
ENSG00000064692	SNCAIP	9627	chr5	-2.1451	1.71464e-13
ENSG00000064763	FAR2	55711	chr12	-0.286292	0.000978012
ENSG00000064933	PMS1	5378	chr2	-0.193049	0.0433459
ENSG00000064961	HMG20B	10362	chr19	-0.458687	2.19528e-08
ENSG00000064989	CALCRL	10203	chr2	-1.84256	7.05322e-15
ENSG00000064999	ANKS1A	23294	chr6	-0.38285	5.43665e-07
ENSG00000065000	AP3D1	8943	chr19	-0.460086	5.41783e-11
ENSG00000065029	ZNF76	7629	chr6	0.765629	1.15116e-11
ENSG00000065054	NHERF2	9351	chr16	-0.258874	0.0257175
ENSG00000065057	NTHL1	4913	chr16	-1.16932	1.58916e-13
ENSG00000065060	BLTP3A	54887	chr6	0.647317	8.08755e-16
ENSG00000065150	IPO5	3843	chr13	-0.266985	0.000583848
ENSG00000065154	OAT	4942	chr10	-0.28255	0.0139575
ENSG00000065183	WDR3	10885	chr1	-0.254695	0.00203072
ENSG00000065268	WDR18	57418	chr19	-1.01408	1.16574e-18
ENSG00000065308	TRAM2	9697	chr6	0.435078	3.32076e-07
ENSG00000065328	MCM10	55388	chr10	-0.752103	1.85772e-11
ENSG00000065361	ERBB3	2065	chr12	0.922693	0.000241573
ENSG00000065427	KARS1	3735	chr16	-0.366302	4.12514e-05
ENSG00000065457	ADAT1	23536	chr16	-0.420985	1.56948e-08
ENSG00000065491	TBC1D22B	55633	chr6	-0.440379	5.79436e-06
ENSG00000065518	NDUFB4	4710	chr3	-0.690652	1.5656e-12
ENSG00000065526	SPEN	23013	chr1	0.286809	0.000174186
ENSG00000065534	MYLK	4638	chr3	-1.04964	6.81622e-40
ENSG00000065559	MAP2K4	6416	chr17	0.617664	7.10848e-10
ENSG00000065609	SNAP91	9892	chr6	-0.595917	2.32155e-09
ENSG00000065613	SLK	9748	chr10	0.255293	0.00400015
ENSG00000065615	CYB5R4	51167	chr6	0.253092	0.00186897
ENSG00000065618	COL17A1	1308	chr10	0.756896	0.0204975
ENSG00000065621	GSTO2	119391	chr10	0.741001	0.00493164
ENSG00000065665	SEC61A2	55176	chr10	0.491775	1.1995e-05
ENSG00000065717	TLE2	7089	chr19	-0.612496	0.00410991
ENSG00000065833	ME1	4199	chr6	1.83722	6.43696e-65
ENSG00000065883	CDK13	8621	chr7	0.37117	4.1342e-06
ENSG00000065911	MTHFD2	10797	chr2	1.84624	1.05583e-43
ENSG00000065970	FOXJ2	55810	chr12	0.649019	3.91535e-12
ENSG00000065978	YBX1	4904	chr1	-0.38985	0.000257676
ENSG00000065989	PDE4A	5141	chr19	-0.337613	0.000687199
ENSG00000066027	PPP2R5A	5525	chr1	0.696175	3.62908e-14
ENSG00000066032	CTNNA2	1496	chr2	-0.497633	4.47305e-05
ENSG00000066044	ELAVL1	1994	chr19	-0.376852	4.35285e-06
ENSG00000066117	SMARCD1	6602	chr12	-0.761066	1.27126e-27
ENSG00000066136	NFYC	4802	chr1	-0.156303	0.0275076
ENSG00000066279	ASPM	259266	chr1	-0.318426	0.000155051
ENSG00000066294	CD84	8832	chr1	0.771727	0.00385379
ENSG00000066336	SPI1	6688	chr11	0.750449	0.000426883
ENSG00000066422	ZBTB11	27107	chr3	0.313559	5.05084e-05
ENSG00000066427	ATXN3	4287	chr14	-0.208242	0.0118152
ENSG00000066468	FGFR2	2263	chr10	0.521654	0.031907
ENSG00000066557	LRRC40	55631	chr1	0.193401	0.0399234
ENSG00000066583	ISOC1	51015	chr5	-0.875319	6.10996e-18
ENSG00000066654	THUMPD1	55623	chr16	-0.328422	6.63424e-05
ENSG00000066735	KIF26A	26153	chr14	-2.45326	3.98572e-81
ENSG00000066739	ATG2B	55102	chr14	0.324778	3.01818e-05
ENSG00000066855	MTFR1	9650	chr8	0.347366	0.00252662
ENSG00000067048	DDX3Y	8653	chrY	0.624475	0.0450066
ENSG00000067064	IDI1	3422	chr10	0.232364	0.0251239
ENSG00000067066	SP100	6672	chr2	0.188265	0.0361228
ENSG00000067082	KLF6	1316	chr10	1.53997	4.37838e-44
ENSG00000067167	TRAM1	23471	chr8	0.870117	2.69104e-18
ENSG00000067182	TNFRSF1A	7132	chr12	0.437894	4.23379e-06
ENSG00000067208	EVI5	7813	chr1	0.370734	1.00828e-05
ENSG00000067248	DHX29	54505	chr5	0.324702	9.60543e-05
ENSG00000067334	DNTTIP2	30836	chr1	0.382856	4.36035e-06
ENSG00000067365	METTL22	79091	chr16	-0.327473	0.00452092
ENSG00000067369	TP53BP1	7158	chr15	-0.639758	3.13852e-24
ENSG00000067445	TRO	7216	chrX	-0.533626	3.72297e-14
ENSG00000067533	RRP15	51018	chr1	-0.20953	0.0168981
ENSG00000067560	RHOA	387	chr3	0.653169	2.04752e-13
ENSG00000067596	DHX8	1659	chr17	-0.496923	1.77838e-11
ENSG00000067606	PRKCZ	5590	chr1	-0.341659	6.58477e-05
ENSG00000067646	ZFY	7544	chrY	1.44621	0.0312175
ENSG00000067704	IARS2	55699	chr1	-0.466076	3.93583e-07
ENSG00000067715	SYT1	6857	chr12	-0.233302	0.000656438
ENSG00000067798	NAV3	89795	chr12	0.764244	1.02033e-11
ENSG00000067829	IDH3G	3421	chrX	-0.511071	3.34151e-08
ENSG00000067836	ROGDI	79641	chr16	-0.645048	1.29311e-13
ENSG00000067840	PDZD4	57595	chrX	-0.470087	3.12613e-06
ENSG00000067842	ATP2B3	492	chrX	-1.14885	3.77654e-18
ENSG00000067955	CBFB	865	chr16	0.472556	9.35774e-06
ENSG00000068001	HYAL2	8692	chr3	-0.508285	9.67962e-09
ENSG00000068097	HEATR6	63897	chr17	-0.555164	3.53138e-12
ENSG00000068120	COASY	80347	chr17	-1.21429	9.49372e-36
ENSG00000068137	PLEKHH3	79990	chr17	-0.321907	0.00151829
ENSG00000068323	TFE3	7030	chrX	1.33128	4.93539e-36
ENSG00000068354	TBC1D25	4943	chrX	-0.64493	3.54942e-10
ENSG00000068366	ACSL4	2182	chrX	0.379957	0.000122221
ENSG00000068383	INPP5A	3632	chr10	0.376866	0.00173526
ENSG00000068394	GPKOW	27238	chrX	-0.994566	3.21634e-09
ENSG00000068438	FTSJ1	24140	chrX	-0.381324	0.000176268
ENSG00000068489	PRR11	55771	chr17	-0.246543	0.00763016
ENSG00000068650	ATP11A	23250	chr13	-0.163824	0.033767
ENSG00000068654	POLR1A	25885	chr2	-0.509431	1.14667e-13
ENSG00000068745	IP6K2	51447	chr3	-0.235586	0.00399415
ENSG00000068781	STON1-GTF2A1L	286749	chr2	-0.498748	2.6551e-05
ENSG00000068784	SRBD1	55133	chr2	-0.643259	6.51923e-18
ENSG00000068831	RASGRP2	10235	chr11	0.43881	0.0124736
ENSG00000068878	PSME4	23198	chr2	0.239002	0.00229687
ENSG00000068976	PYGM	5837	chr11	1.18078	0.000187796
ENSG00000069020	MAST4	375449	chr5	-0.183368	0.0209337
ENSG00000069206	ADAM7	8756	chr8	1.36284	0.044479
ENSG00000069248	NUP133	55746	chr1	-0.592713	2.18198e-13
ENSG00000069275	NUCKS1	64710	chr1	-0.338567	0.00034217
ENSG00000069399	BCL3	602	chr19	-0.810936	4.70321e-12
ENSG00000069424	KCNAB2	8514	chr1	0.308276	0.000579032
ENSG00000069482	GAL	51083	chr11	-1.10345	2.22144e-25
ENSG00000069509	FUNDC1	139341	chrX	-0.788837	3.31496e-05
ENSG00000069535	MAOB	4129	chrX	-0.62878	3.15341e-06
ENSG00000069667	RORA	6095	chr15	-0.594195	3.04801e-06
ENSG00000069849	ATP1B3	483	chr3	0.785663	2.09917e-11
ENSG00000069869	NEDD4	4734	chr15	0.277581	0.00209038
ENSG00000069956	MAPK6	5597	chr15	0.625164	1.78541e-09
ENSG00000069974	RAB27A	5873	chr15	-0.63151	4.74575e-10
ENSG00000069998	HDHD5	27440	chr22	-0.246958	0.0160198
ENSG00000070010	UFD1	7353	chr22	0.778727	1.8342e-20
ENSG00000070047	PHRF1	57661	chr11	-0.73165	6.57578e-15
ENSG00000070081	NUCB2	4925	chr11	0.369072	1.70576e-06
ENSG00000070087	PFN2	5217	chr3	0.334504	0.000178188
ENSG00000070190	DAPP1	27071	chr4	1.0221	0.000292582
ENSG00000070269	TMEM260	54916	chr14	0.306464	0.00336033
ENSG00000070388	FGF22	27006	chr19	1.26335	5.24437e-06
ENSG00000070404	FSTL3	10272	chr19	0.416709	0.000263594
ENSG00000070413	DGCR2	9993	chr22	-0.251278	0.00857378
ENSG00000070423	RNF126	55658	chr19	-0.252025	0.00366457
ENSG00000070495	JMJD6	23210	chr17	0.723462	2.19754e-15
ENSG00000070540	WIPI1	55062	chr17	0.381226	0.00011575
ENSG00000070610	GBA2	57704	chr9	-0.641303	9.13686e-17
ENSG00000070614	NDST1	3340	chr5	-0.633311	2.75989e-16
ENSG00000070669	ASNS	440	chr7	1.65337	8.45275e-41
ENSG00000070718	AP3M2	10947	chr8	0.738568	3.68839e-14
ENSG00000070759	TESK2	10420	chr1	0.782001	4.03899e-07
ENSG00000070761	CFAP20	29105	chr16	-0.490594	5.68605e-05
ENSG00000070770	CSNK2A2	1459	chr16	0.244171	0.0139113
ENSG00000070785	EIF2B3	8891	chr1	-0.696323	4.47274e-08
ENSG00000070814	TCOF1	6949	chr5	-0.437728	3.03172e-10
ENSG00000070882	OSBPL3	26031	chr7	0.358809	1.75611e-06
ENSG00000070886	EPHA8	2046	chr1	-1.83819	3.35327e-10
ENSG00000070950	RAD18	56852	chr3	0.588655	5.58869e-08
ENSG00000070961	ATP2B1	490	chr12	0.488866	8.9112e-09
ENSG00000071073	MGAT4A	11320	chr2	0.604936	4.90834e-07
ENSG00000071082	RPL31	6160	chr2	-0.309901	0.00185879
ENSG00000071189	SNX13	23161	chr7	0.337014	2.10431e-06
ENSG00000071246	VASH1	22846	chr14	-0.398788	4.20394e-07
ENSG00000071282	LMCD1	29995	chr3	0.204395	0.0412118
ENSG00000071462	BUD23	114049	chr7	-0.541421	1.11482e-07
ENSG00000071539	TRIP13	9319	chr5	-0.481343	1.44347e-06
ENSG00000071553	ATP6AP1	537	chrX	-0.19711	0.0273922
ENSG00000071564	TCF3	6929	chr19	-0.418836	1.97421e-08
ENSG00000071575	TRIB2	28951	chr2	0.954869	1.87721e-16
ENSG00000071626	DAZAP1	26528	chr19	-0.320218	7.31837e-05
ENSG00000071655	MBD3	53615	chr19	-0.224258	0.0201191
ENSG00000071794	HLTF	6596	chr3	-0.754623	3.37389e-16
ENSG00000071859	FAM50A	9130	chrX	-0.819314	8.57373e-19
ENSG00000071894	CPSF1	29894	chr8	-0.632272	5.60923e-18
ENSG00000071967	CYBRD1	79901	chr2	0.310229	0.00243698
ENSG00000072042	RDH11	51109	chr14	0.409967	9.50486e-05
ENSG00000072062	PRKACA	5566	chr19	-0.306284	0.00314519
ENSG00000072071	ADGRL1	22859	chr19	-0.382041	2.43978e-05
ENSG00000072110	ACTN1	87	chr14	-0.595251	9.54817e-14
ENSG00000072121	ZFYVE26	23503	chr14	0.165317	0.0137557
ENSG00000072133	RPS6KA6	27330	chrX	-0.207279	0.0128794
ENSG00000072134	EPN2	22905	chr17	-0.315211	5.03863e-05
ENSG00000072135	PTPN18	26469	chr2	0.29692	0.000313388
ENSG00000072182	ASIC4	55515	chr2	-2.46595	1.88755e-34
ENSG00000072195	SPEG	10290	chr2	-1.06741	1.51072e-21
ENSG00000072201	LNX1	84708	chr4	-0.357891	0.00841688
ENSG00000072210	ALDH3A2	224	chr17	0.748267	2.03073e-16
ENSG00000072310	SREBF1	6720	chr17	-0.358148	1.43876e-05
ENSG00000072364	AFF4	27125	chr5	0.232168	0.00195641
ENSG00000072401	UBE2D1	7321	chr10	0.310247	0.00207303
ENSG00000072415	PALS1	64398	chr14	0.237519	0.00904045
ENSG00000072501	SMC1A	8243	chrX	-0.936525	1.54145e-32
ENSG00000072506	HSD17B10	3028	chrX	-0.512428	5.82302e-08
ENSG00000072518	MARK2	2011	chr11	-0.181332	0.0225532
ENSG00000072571	HMMR	3161	chr5	0.422194	0.000206257
ENSG00000072736	NFATC3	4775	chr16	0.541613	2.46442e-09
ENSG00000072756	TRNT1	51095	chr3	0.221271	0.0230171
ENSG00000072778	ACADVL	37	chr17	0.282477	0.000744952
ENSG00000072818	ACAP1	9744	chr17	1.41196	5.80549e-28
ENSG00000072832	CRMP1	1400	chr4	-0.762066	3.14901e-23
ENSG00000072849	DERL2	51009	chr17	0.227648	0.0081307
ENSG00000072858	SIDT1	54847	chr3	0.929475	0.0382093
ENSG00000072952	IRAG1	10335	chr11	-0.239167	0.0484734
ENSG00000072958	AP1M1	8907	chr19	-0.54022	1.34666e-09
ENSG00000073008	PVR	5817	chr19	0.539038	3.87415e-11
ENSG00000073050	XRCC1	7515	chr19	-1.18771	1.23615e-28
ENSG00000073060	SCARB1	949	chr12	-0.496697	6.38412e-08
ENSG00000073111	MCM2	4171	chr3	-1.09858	9.7358e-22
ENSG00000073146	MOV10L1	54456	chr22	-1.48038	4.47035e-08
ENSG00000073150	PANX2	56666	chr22	0.623303	1.15583e-05
ENSG00000073331	ALPK1	80216	chr4	0.228861	0.0115458
ENSG00000073350	LLGL2	3993	chr17	-0.300338	0.00678735
ENSG00000073417	PDE8A	5151	chr15	0.671396	4.3291e-14
ENSG00000073464	CLCN4	1183	chrX	-1.18901	3.92397e-26
ENSG00000073578	SDHA	6389	chr5	-0.531927	3.57928e-08
ENSG00000073605	GSDMB	55876	chr17	0.614819	0.000170549
ENSG00000073614	KDM5A	5927	chr12	-0.187473	0.0118424
ENSG00000073711	PPP2R3A	5523	chr3	0.584362	7.27374e-10
ENSG00000073712	FERMT2	10979	chr14	-0.936051	3.71777e-21
ENSG00000073756	PTGS2	5743	chr1	0.80095	0.0011381
ENSG00000073792	IGF2BP2	10644	chr3	0.555397	2.84478e-07
ENSG00000073803	MAP3K13	9175	chr3	0.541038	3.33665e-10
ENSG00000073849	ST6GAL1	6480	chr3	0.251585	0.00468447
ENSG00000073910	FRY	10129	chr13	-0.805422	3.3093e-14
ENSG00000073921	PICALM	8301	chr11	0.183651	0.0357545
ENSG00000073969	NSF	4905	chr17	0.290189	0.000374316
ENSG00000074047	GLI2	2736	chr2	-1.21585	2.61984e-17
ENSG00000074071	MRPS34	65993	chr16	-0.870068	2.22062e-11
ENSG00000074181	NOTCH3	4854	chr19	-1.00321	1.3406e-32
ENSG00000074201	CLNS1A	1207	chr11	-0.220665	0.00679643
ENSG00000074211	PPP2R2C	5522	chr4	0.633426	6.23746e-06
ENSG00000074276	CDHR2	54825	chr5	0.449709	0.00365574
ENSG00000074370	ATP2A3	489	chr17	0.377181	0.0141671
ENSG00000074410	CA12	771	chr15	-0.414158	0.00392374
ENSG00000074590	NUAK1	9891	chr12	-0.628173	2.52426e-05
ENSG00000074603	DPP8	54878	chr15	-0.379473	1.71876e-06
ENSG00000074621	SLC24A1	9187	chr15	-0.164227	0.0446896
ENSG00000074657	ZNF532	55205	chr18	-0.534658	3.40682e-11
ENSG00000074695	LMAN1	3998	chr18	0.215126	0.0152728
ENSG00000074696	HACD3	51495	chr15	0.503587	1.5713e-07
ENSG00000074706	IPCEF1	26034	chr6	0.79075	0.00614357
ENSG00000074755	ZZEF1	23140	chr17	-0.212357	0.0100226
ENSG00000074771	NOX3	50508	chr6	-1.86594	0.00243909
ENSG00000074803	SLC12A1	6557	chr15	1.43289	6.491e-07
ENSG00000074842	MYDGF	56005	chr19	-0.596924	2.29662e-05
ENSG00000074935	TUBE1	51175	chr6	0.625498	1.54418e-06
ENSG00000074964	ARHGEF10L	55160	chr1	-0.244722	0.0220666
ENSG00000075035	WSCD2	9671	chr12	-0.455816	0.00499713
ENSG00000075043	KCNQ2	3785	chr20	-0.270045	1.20686e-05
ENSG00000075089	ACTR6	64431	chr12	0.319197	0.00150154
ENSG00000075131	TIPIN	54962	chr15	-0.382111	0.0161379
ENSG00000075142	SRI	6717	chr7	-0.396293	1.76826e-05
ENSG00000075213	SEMA3A	10371	chr7	-1.65382	1.11478e-71
ENSG00000075218	GTSE1	51512	chr22	-0.898843	4.00148e-13
ENSG00000075223	SEMA3C	10512	chr7	-0.778805	7.93735e-22
ENSG00000075239	ACAT1	38	chr11	-0.498682	1.7308e-08
ENSG00000075240	GRAMD4	23151	chr22	-0.342206	2.7362e-06
ENSG00000075275	CELSR1	9620	chr22	-0.414175	6.37865e-05
ENSG00000075292	ZNF638	27332	chr2	-0.17065	0.0341167
ENSG00000075340	ADD2	119	chr2	-0.777439	3.08776e-19
ENSG00000075391	RASAL2	9462	chr1	0.791179	1.2368e-23
ENSG00000075407	ZNF37A	7587	chr10	0.3806	1.45704e-06
ENSG00000075413	MARK3	4140	chr14	0.406159	8.80657e-05
ENSG00000075415	SLC25A3	5250	chr12	-0.256403	0.00148555
ENSG00000075420	FNDC3B	64778	chr3	0.407559	4.94397e-07
ENSG00000075426	FOSL2	2355	chr2	1.33656	3.59828e-21
ENSG00000075461	CACNG4	27092	chr17	-1.50561	6.94809e-80
ENSG00000075539	FRYL	285527	chr4	0.369249	1.73795e-05
ENSG00000075568	TMEM131	23505	chr2	0.631385	5.85407e-14
ENSG00000075618	FSCN1	6624	chr7	-0.77238	9.7591e-15
ENSG00000075651	PLD1	5337	chr3	-1.25406	6.64808e-33
ENSG00000075702	WDR62	284403	chr19	-0.596425	6.9073e-08
ENSG00000075711	DLG1	1739	chr3	0.338922	6.57076e-09
ENSG00000075785	RAB7A	7879	chr3	0.278203	0.00249304
ENSG00000075790	BCAP29	55973	chr7	0.242849	0.0103141
ENSG00000075826	SEC31B	25956	chr10	0.318182	0.0315443
ENSG00000075945	KIFAP3	22920	chr1	-0.325731	0.00020489
ENSG00000075975	MKRN2	23609	chr3	0.315216	7.90848e-05
ENSG00000076003	MCM6	4175	chr2	-1.13993	3.43653e-20
ENSG00000076053	RBM7	10179	chr11	0.309386	0.000261904
ENSG00000076067	RBMS2	5939	chr12	0.159655	0.0287476
ENSG00000076201	PTPN23	25930	chr3	-0.165128	0.00590638
ENSG00000076242	MLH1	4292	chr3	-0.266275	0.000328243
ENSG00000076248	UNG	7374	chr12	-0.579475	1.6235e-11
ENSG00000076321	KLHL20	27252	chr1	0.253784	0.00465969
ENSG00000076356	PLXNA2	5362	chr1	0.696314	2.592e-10
ENSG00000076382	SPAG5	10615	chr17	-0.549637	7.43214e-07
ENSG00000076513	ANKRD13A	88455	chr12	0.332585	2.08892e-05
ENSG00000076555	ACACB	32	chr12	-0.49984	6.34357e-10
ENSG00000076604	TRAF4	9618	chr17	0.506214	9.10972e-07
ENSG00000076641	PAG1	55824	chr8	0.81884	5.83499e-09
ENSG00000076662	ICAM3	3385	chr19	0.670383	0.000316797
ENSG00000076685	NT5C2	22978	chr10	0.459238	6.52495e-09
ENSG00000076826	CAMSAP3	57662	chr19	-1.11608	2.90917e-20
ENSG00000076864	RAP1GAP	5909	chr1	-1.4688	2.65263e-22
ENSG00000076924	XAB2	56949	chr19	-0.946025	9.29371e-25
ENSG00000076928	ARHGEF1	9138	chr19	-0.269085	0.000828024
ENSG00000076984	MAP2K7	5609	chr19	-0.197931	0.0152488
ENSG00000077092	RARB	5915	chr3	0.685007	6.04609e-18
ENSG00000077097	TOP2B	7155	chr3	-0.550111	4.94901e-16
ENSG00000077152	UBE2T	29089	chr1	-0.638289	6.56555e-08
ENSG00000077235	GTF3C1	2975	chr16	-0.854893	2.00653e-29
ENSG00000077238	IL4R	3566	chr16	0.469268	0.000749684
ENSG00000077254	USP33	23032	chr1	0.193875	0.0142532
ENSG00000077264	PAK3	5063	chrX	-0.41211	1.87223e-06
ENSG00000077279	DCX	1641	chrX	-1.0118	2.86164e-27
ENSG00000077312	SNRPA	6626	chr19	-0.633369	3.27524e-11
ENSG00000077327	SPAG6	9576	chr10	-0.824035	0.00407549
ENSG00000077348	EXOSC5	56915	chr19	-0.727931	1.89032e-09
ENSG00000077380	DYNC1I2	1781	chr2	-0.414788	3.33476e-07
ENSG00000077420	APBB1IP	54518	chr10	0.849406	0.00124643
ENSG00000077454	LRCH4	4034	chr7	-0.172287	0.0453293
ENSG00000077463	SIRT6	51548	chr19	-0.286549	0.0103648
ENSG00000077616	NAALAD2	10003	chr11	1.47387	4.1515e-21
ENSG00000077684	JADE1	79960	chr4	0.157244	0.0250251
ENSG00000077713	SLC25A43	203427	chrX	0.272927	0.0469477
ENSG00000077721	UBE2A	7319	chrX	0.719441	1.96974e-18
ENSG00000077782	FGFR1	2260	chr8	0.696566	3.23708e-14
ENSG00000077942	FBLN1	2192	chr22	-0.4961	8.28147e-10
ENSG00000078018	MAP2	4133	chr2	0.89029	2.24902e-35
ENSG00000078043	PIAS2	9063	chr18	0.647806	4.59466e-11
ENSG00000078061	ARAF	369	chrX	-0.567422	3.46347e-11
ENSG00000078070	MCCC1	56922	chr3	-1.51757	1.01217e-38
ENSG00000078081	LAMP3	27074	chr3	-0.913042	0.000121471
ENSG00000078098	FAP	2191	chr2	-0.528277	4.32918e-09
ENSG00000078114	NEBL	10529	chr10	-1.61532	1.76657e-46
ENSG00000078124	ACER3	55331	chr11	0.979044	3.60405e-24
ENSG00000078140	UBE2K	3093	chr4	0.330462	0.000739612
ENSG00000078142	PIK3C3	5289	chr18	-0.20279	0.0232003
ENSG00000078237	TIGAR	57103	chr12	1.2287	6.67145e-28
ENSG00000078246	TULP3	7289	chr12	0.741187	2.5169e-21
ENSG00000078269	SYNJ2	8871	chr6	1.07585	6.13279e-17
ENSG00000078304	PPP2R5C	5527	chr14	-0.367837	3.60455e-07
ENSG00000078369	GNB1	2782	chr1	-0.259038	0.00149517
ENSG00000078549	ADCYAP1R1	117	chr7	-1.48184	3.44176e-23
ENSG00000078687	TNRC6C	57690	chr17	-0.473305	1.32025e-10
ENSG00000078699	CBFA2T2	9139	chr20	-0.39461	2.45499e-08
ENSG00000078747	ITCH	83737	chr20	0.326397	3.43866e-05
ENSG00000078804	TP53INP2	58476	chr20	0.693004	1.20095e-14
ENSG00000078808	SDF4	51150	chr1	-0.636622	2.65245e-11
ENSG00000078900	TP73	7161	chr1	-0.767406	2.43663e-08
ENSG00000078967	UBE2D4	51619	chr7	-0.715806	6.41512e-19
ENSG00000079102	RUNX1T1	862	chr8	-0.50484	1.24286e-07
ENSG00000079156	OSBPL6	114880	chr2	1.51549	9.21514e-24
ENSG00000079246	XRCC5	7520	chr2	-0.303573	0.000132332
ENSG00000079263	SP140	11262	chr2	1.02573	1.17358e-05
ENSG00000079308	TNS1	7145	chr2	-0.485527	1.62324e-08
ENSG00000079332	SAR1A	56681	chr10	0.33473	0.000147354
ENSG00000079335	CDC14A	8556	chr1	0.493993	2.0052e-05
ENSG00000079337	RAPGEF3	10411	chr12	-0.591042	0.0231329
ENSG00000079385	CEACAM1	634	chr19	-0.428679	0.00916245
ENSG00000079387	SENP1	29843	chr12	0.540866	1.73742e-11
ENSG00000079432	CIC	23152	chr19	-0.534735	1.62094e-12
ENSG00000079459	FDFT1	2222	chr8	-0.291959	0.0079557
ENSG00000079462	PAFAH1B3	5050	chr19	-0.574171	1.18211e-09
ENSG00000079482	OPHN1	4983	chrX	-0.517136	6.3267e-06
ENSG00000079616	KIF22	3835	chr16	-0.61833	2.14103e-11
ENSG00000079691	CARMIL1	55604	chr6	-0.766334	2.64132e-15
ENSG00000079739	PGM1	5236	chr1	-0.456058	1.35692e-05
ENSG00000079785	DDX1	1653	chr2	-0.42655	3.61398e-13
ENSG00000079805	DNM2	1785	chr19	-0.363846	1.27031e-06
ENSG00000079841	RIMS1	22999	chr6	-1.34908	1.85753e-30
ENSG00000079931	MOXD1	26002	chr6	-0.390039	2.00409e-06
ENSG00000080166	DCT	1638	chr13	0.634615	0.0437346
ENSG00000080200	CRYBG3	131544	chr3	0.604626	2.69108e-12
ENSG00000080224	EPHA6	285220	chr3	0.926443	0.0219701
ENSG00000080298	RFX3	5991	chr9	0.227613	0.000981728
ENSG00000080371	RAB21	23011	chr12	0.585652	6.4953e-11
ENSG00000080503	SMARCA2	6595	chr9	0.529245	6.66931e-11
ENSG00000080561	MID2	11043	chrX	0.93697	0.0310718
ENSG00000080608	PUM3	9933	chr9	-0.272948	0.00688559
ENSG00000080618	CPB2	1361	chr13	0.813626	0.0182117
ENSG00000080644	CHRNA3	1136	chr15	-1.76827	3.21121e-58
ENSG00000080802	CNOT4	4850	chr7	0.51699	1.90578e-10
ENSG00000080815	PSEN1	5663	chr14	0.273772	0.00022774
ENSG00000080822	CLDND1	56650	chr3	0.709926	1.16649e-17
ENSG00000080824	HSP90AA1	3320	chr14	2.52112	5.33637e-24
ENSG00000080845	DLGAP4	22839	chr20	-0.225789	0.000533528
ENSG00000080986	NDC80	10403	chr18	-0.354452	0.000596319
ENSG00000081019	RSBN1	54665	chr1	0.215461	0.0127787
ENSG00000081026	MAGI3	260425	chr1	-0.173562	0.0186498
ENSG00000081087	OSTM1	28962	chr6	0.549744	8.33228e-08
ENSG00000081177	EXD2	55218	chr14	-0.335072	0.00017647
ENSG00000081181	ARG2	384	chr14	-0.413758	0.000590974
ENSG00000081189	MEF2C	4208	chr5	-0.65291	1.14564e-09
ENSG00000081237	PTPRC	5788	chr1	0.853656	0.00511702
ENSG00000081320	STK17B	9262	chr2	0.810947	9.99022e-11
ENSG00000081386	ZNF510	22869	chr9	0.484941	1.24635e-09
ENSG00000081665	ZNF506	440515	chr19	0.693745	6.1032e-11
ENSG00000081760	AACS	65985	chr12	-0.33289	0.000619434
ENSG00000081791	DELE1	9812	chr5	-0.570397	1.3081e-14
ENSG00000081853	PCDHGA2	56113	chr5	-0.201257	0.0495516
ENSG00000081913	PHLPP1	23239	chr18	0.853555	1.84211e-11
ENSG00000081923	ATP8B1	5205	chr18	0.444125	0.000943737
ENSG00000082014	SMARCD3	6604	chr7	0.164754	0.0279996
ENSG00000082068	WDR70	55100	chr5	-0.393599	8.81909e-06
ENSG00000082074	FYB1	2533	chr5	0.8439	0.00475782
ENSG00000082146	STRADB	55437	chr2	0.769554	8.51102e-22
ENSG00000082153	BZW1	9689	chr2	0.465661	6.72631e-07
ENSG00000082212	ME2	4200	chr18	0.64521	1.72461e-17
ENSG00000082213	C5orf22	55322	chr5	0.426499	1.45297e-05
ENSG00000082258	CCNT2	905	chr2	0.456422	5.75009e-08
ENSG00000082269	FAM135A	57579	chr6	0.423671	2.25385e-05
ENSG00000082438	COBLL1	22837	chr2	0.275326	0.00325192
ENSG00000082458	DLG3	1741	chrX	-0.674145	3.17573e-13
ENSG00000082482	KCNK2	3776	chr1	-1.16814	8.51162e-06
ENSG00000082497	SERTAD4	56256	chr1	-1.32142	9.27378e-29
ENSG00000082512	TRAF5	7188	chr1	-0.522823	3.81615e-06
ENSG00000082516	GEMIN5	25929	chr5	-0.514977	6.10984e-08
ENSG00000082641	NFE2L1	4779	chr17	-0.468748	1.86033e-07
ENSG00000082701	GSK3B	2932	chr3	0.306786	0.000187809
ENSG00000082781	ITGB5	3693	chr3	-0.53458	6.05849e-07
ENSG00000082898	XPO1	7514	chr2	-0.228223	9.37339e-05
ENSG00000082996	RNF13	11342	chr3	-0.328079	0.000159766
ENSG00000083097	DOP1A	23033	chr6	-0.196023	0.0166731
ENSG00000083099	LYRM2	57226	chr6	-0.445516	4.52327e-08
ENSG00000083223	TUT7	79670	chr9	0.443589	2.58118e-07
ENSG00000083444	PLOD1	5351	chr1	0.358728	0.00104363
ENSG00000083454	P2RX5	5026	chr17	-0.460322	0.00904713
ENSG00000083535	PIBF1	10464	chr13	-0.464998	1.05005e-05
ENSG00000083635	NUFIP1	26747	chr13	-0.418864	0.000169211
ENSG00000083642	PDS5B	23047	chr13	0.905916	5.72979e-32
ENSG00000083720	OXCT1	5019	chr5	-0.587242	5.10879e-09
ENSG00000083750	RRAGB	10325	chrX	-0.507817	0.00208649
ENSG00000083799	CYLD	1540	chr16	0.372194	6.4706e-05
ENSG00000083814	ZNF671	79891	chr19	0.983722	3.98092e-05
ENSG00000083844	ZNF264	9422	chr19	0.254219	0.00383247
ENSG00000083857	FAT1	2195	chr4	0.532438	2.14884e-09
ENSG00000083896	YTHDC1	91746	chr4	0.501017	2.68609e-10
ENSG00000083937	CHMP2B	25978	chr3	0.347732	0.000630813
ENSG00000084070	SMAP2	64744	chr1	0.332759	0.00198469
ENSG00000084073	ZMPSTE24	10269	chr1	0.401743	0.000218002
ENSG00000084092	NOA1	84273	chr4	-0.415089	1.09101e-05
ENSG00000084093	REST	5978	chr4	0.362778	6.076e-06
ENSG00000084110	HAL	3034	chr12	0.735303	0.020258
ENSG00000084112	SSH1	54434	chr12	0.464724	2.60526e-07
ENSG00000084207	GSTP1	2950	chr11	-0.347022	0.000161009
ENSG00000084234	APLP2	334	chr11	0.497524	3.20477e-09
ENSG00000084463	WBP11	51729	chr12	0.210988	0.0233567
ENSG00000084628	NKAIN1	79570	chr1	-1.27311	2.21895e-25
ENSG00000084636	COL16A1	1307	chr1	-0.773112	0.00197717
ENSG00000084676	NCOA1	8648	chr2	0.380877	1.91964e-06
ENSG00000084693	AGBL5	60509	chr2	-0.631786	8.93145e-23
ENSG00000084733	RAB10	10890	chr2	0.412348	1.92359e-05
ENSG00000084734	GCKR	2646	chr2	0.869396	0.0456044
ENSG00000084754	HADHA	3030	chr2	-0.445192	7.05344e-06
ENSG00000084774	CAD	790	chr2	-0.974985	3.59977e-52
ENSG00000085224	ATRX	546	chrX	-0.482915	1.45231e-09
ENSG00000085231	AK6	102157402	chr5	0.793977	2.86775e-07
ENSG00000085265	FCN1	2219	chr9	0.814604	0.000134621
ENSG00000085276	MECOM	2122	chr3	-1.62878	1.52228e-37
ENSG00000085365	SCAMP1	9522	chr5	-0.226298	0.00879512
ENSG00000085377	PREP	5550	chr6	-0.288222	0.000390005
ENSG00000085382	HACE1	57531	chr6	0.503473	1.91904e-09
ENSG00000085433	WDR47	22911	chr1	0.224327	0.0129787
ENSG00000085465	OVGP1	5016	chr1	0.931336	0.0133078
ENSG00000085514	PILRA	29992	chr7	0.882513	1.01721e-07
ENSG00000085552	IGSF9	57549	chr1	-1.49124	2.13764e-37
ENSG00000085644	ZNF213	7760	chr16	0.70514	2.97255e-21
ENSG00000085662	AKR1B1	231	chr7	-0.534277	1.05784e-08
ENSG00000085733	CTTN	2017	chr11	-0.487757	2.24895e-10
ENSG00000085788	DDHD2	23259	chr8	-0.670668	4.04881e-18
ENSG00000085832	EPS15	2060	chr1	-0.153795	0.0273064
ENSG00000085840	ORC1	4998	chr1	-0.489242	0.00019029
ENSG00000085872	CHERP	10523	chr19	-0.65645	7.75326e-16
ENSG00000085978	ATG16L1	55054	chr2	0.301361	0.000780754
ENSG00000085982	USP40	55230	chr2	0.368122	9.97167e-06
ENSG00000085998	POMGNT1	55624	chr1	-0.746618	1.45814e-19
ENSG00000085999	RAD54L	8438	chr1	-0.496408	2.37727e-05
ENSG00000086061	DNAJA1	3301	chr9	0.678637	3.04082e-09
ENSG00000086062	B4GALT1	2683	chr9	-0.387921	0.000982382
ENSG00000086065	CHMP5	51510	chr9	-0.717212	5.76869e-12
ENSG00000086200	IPO11	51194	chr5	-0.519043	3.35689e-08
ENSG00000086232	EIF2AK1	27102	chr7	0.300788	0.000296162
ENSG00000086289	EPDR1	54749	chr7	0.504267	8.74545e-06
ENSG00000086300	SNX10	29887	chr7	-0.985688	5.81163e-18
ENSG00000086475	SEPHS1	22929	chr10	-0.470833	1.07459e-08
ENSG00000086504	MRPL28	10573	chr16	-0.826428	1.30463e-14
ENSG00000086506	HBQ1	3049	chr16	-1.17986	0.00164112
ENSG00000086589	RBM22	55696	chr5	0.274233	0.000387836
ENSG00000086598	TMED2	10959	chr12	0.679662	2.69528e-13
ENSG00000086619	ERO1B	56605	chr1	1.13593	4.77071e-24
ENSG00000086666	ZFAND6	54469	chr15	0.923727	4.02549e-20
ENSG00000086712	TXLNG	55787	chrX	0.296865	0.00093583
ENSG00000086717	PPEF1	5475	chrX	-2.22632	1.36428e-49
ENSG00000087053	MTMR2	8898	chr11	0.257601	0.00133236
ENSG00000087074	PPP1R15A	23645	chr19	2.15051	1.99635e-42
ENSG00000087076	HSD17B14	51171	chr19	-0.454405	0.00243556
ENSG00000087077	TRIP6	7205	chr7	-0.591257	0.00322062
ENSG00000087085	ACHE	43	chr7	1.79482	2.11607e-19
ENSG00000087086	FTL	2512	chr19	1.65439	4.85624e-22
ENSG00000087088	BAX	581	chr19	-0.295907	0.0021031
ENSG00000087095	NLK	51701	chr17	0.29161	0.000627697
ENSG00000087111	PIGS	94005	chr17	0.172088	0.017222
ENSG00000087128	TMPRSS11E	28983	chr4	2.39183	0.0193771
ENSG00000087152	ATXN7L3	56970	chr17	0.208611	0.0403439
ENSG00000087245	MMP2	4313	chr16	-0.356545	8.70879e-06
ENSG00000087258	GNAO1	2775	chr16	-0.348348	1.87275e-05
ENSG00000087263	OGFOD1	55239	chr16	0.525997	4.64009e-09
ENSG00000087269	NOP14	8602	chr4	-0.270741	0.00348141
ENSG00000087301	TXNDC16	57544	chr14	-0.194589	0.0448506
ENSG00000087302	RTRAF	51637	chr14	-0.53887	1.20205e-11
ENSG00000087338	GMCL1	64395	chr2	-0.382758	1.69142e-05
ENSG00000087365	SF3B2	10992	chr11	-0.591126	1.74658e-12
ENSG00000087448	KLHL42	57542	chr12	0.336467	1.29286e-06
ENSG00000087495	PHACTR3	116154	chr20	-0.484737	0.000213811
ENSG00000087502	ERGIC2	51290	chr12	0.214048	0.0189541
ENSG00000087586	AURKA	6790	chr20	-0.379734	0.00485481
ENSG00000087842	PIR	8544	chrX	0.509799	6.19944e-05
ENSG00000087995	METTL2A	339175	chr17	0.393151	2.77313e-06
ENSG00000088035	ALG6	29929	chr1	0.318776	0.00415706
ENSG00000088038	CNOT3	4849	chr19	-0.289105	6.85759e-05
ENSG00000088205	DDX18	8886	chr2	-0.333468	4.71258e-06
ENSG00000088247	KHSRP	8570	chr19	-0.525353	2.15025e-10
ENSG00000088280	ASAP3	55616	chr1	-0.372914	6.56434e-08
ENSG00000088298	EDEM2	55741	chr20	-0.581963	5.74943e-09
ENSG00000088305	DNMT3B	1789	chr20	-0.459937	0.000626038
ENSG00000088320	REM1	28954	chr20	-1.12202	0.0350949
ENSG00000088325	TPX2	22974	chr20	-0.397491	2.13553e-05
ENSG00000088367	EPB41L1	2036	chr20	-0.647401	6.36138e-17
ENSG00000088387	DOCK9	23348	chr13	-0.239005	0.00220586
ENSG00000088448	ANKRD10	55608	chr13	0.341539	0.0135913
ENSG00000088538	DOCK3	1795	chr3	0.498962	0.0287929
ENSG00000088682	COQ9	57017	chr16	-0.584162	1.38056e-12
ENSG00000088727	KIF9	64147	chr3	0.497867	0.000732792
ENSG00000088756	ARHGAP28	79822	chr18	-0.315723	0.00340506
ENSG00000088766	CRLS1	54675	chr20	0.28617	0.00564405
ENSG00000088808	PPP1R13B	23368	chr14	-0.365928	0.000124435
ENSG00000088826	SMOX	54498	chr20	0.529876	0.00162265
ENSG00000088833	NSFL1C	55968	chr20	0.241661	0.00112496
ENSG00000088836	SLC4A11	83959	chr20	0.878416	5.89415e-10
ENSG00000088854	DNAAF9	25943	chr20	-0.262146	0.00164129
ENSG00000088876	ZNF343	79175	chr20	-0.495942	9.17046e-07
ENSG00000088881	EBF4	57593	chr20	-0.368885	0.000225645
ENSG00000088882	CPXM1	56265	chr20	-0.928368	4.9267e-35
ENSG00000088888	MAVS	57506	chr20	0.353369	2.13365e-07
ENSG00000088899	LZTS3	9762	chr20	0.561107	2.68667e-10
ENSG00000088930	XRN2	22803	chr20	-0.677098	2.22597e-17
ENSG00000088986	DYNLL1	8655	chr12	0.294188	0.000635929
ENSG00000089006	SNX5	27131	chr20	0.252349	0.0102291
ENSG00000089009	RPL6	6128	chr12	-0.623424	4.85314e-11
ENSG00000089022	MAPKAPK5	8550	chr12	0.298854	0.000195608
ENSG00000089041	P2RX7	5027	chr12	-1.56477	1.53841e-24
ENSG00000089048	ESF1	51575	chr20	-0.40515	0.00054498
ENSG00000089053	ANAPC5	51433	chr12	-0.297412	0.000567667
ENSG00000089057	SLC23A2	9962	chr20	-0.802274	1.65441e-21
ENSG00000089060	SLC8B1	80024	chr12	0.461885	9.27071e-05
ENSG00000089091	DZANK1	55184	chr20	0.30655	0.0415837
ENSG00000089094	KDM2B	84678	chr12	-0.247482	0.000580408
ENSG00000089127	OAS1	4938	chr12	-1.20893	6.0061e-10
ENSG00000089154	GCN1	10985	chr12	-0.47554	1.45258e-12
ENSG00000089157	RPLP0	6175	chr12	-0.589878	1.37164e-08
ENSG00000089159	PXN	5829	chr12	0.739091	1.01646e-14
ENSG00000089169	RPH3A	22895	chr12	-2.58166	2.67802e-72
ENSG00000089177	KIF16B	55614	chr20	-0.324673	0.000605304
ENSG00000089195	TRMT6	51605	chr20	-0.38595	0.000825517
ENSG00000089199	CHGB	1114	chr20	-3.08212	2.67422e-211
ENSG00000089220	PEBP1	5037	chr12	-1.01947	1.14215e-21
ENSG00000089234	BRAP	8315	chr12	0.318381	0.000322286
ENSG00000089248	ERP29	10961	chr12	-0.40539	0.00102321
ENSG00000089250	NOS1	4842	chr12	-3.21937	4.60452e-62
ENSG00000089280	FUS	2521	chr16	-0.216057	0.00525196
ENSG00000089289	IGBP1	3476	chrX	-0.174677	0.0456986
ENSG00000089351	GRAMD1A	57655	chr19	-0.584058	1.65828e-21
ENSG00000089558	KCNH4	23415	chr17	-0.508984	0.0462394
ENSG00000089597	GANAB	23193	chr11	-0.161321	0.0419104
ENSG00000089682	RBM41	55285	chrX	-0.476905	1.12607e-05
ENSG00000089685	BIRC5	332	chr17	-0.571121	5.75377e-06
ENSG00000089692	LAG3	3902	chr12	1.51739	1.11042e-17
ENSG00000089723	OTUB2	78990	chr14	0.587992	5.82395e-09
ENSG00000089818	NECAP1	25977	chr12	-0.244383	0.00241334
ENSG00000089847	ANKRD24	170961	chr19	0.642895	0.00331608
ENSG00000089876	DHX32	55760	chr10	0.231209	0.0137126
ENSG00000089902	RCOR1	23186	chr14	0.314215	0.000655435
ENSG00000089916	GPATCH2L	55668	chr14	0.540005	7.70666e-10
ENSG00000090020	SLC9A1	6548	chr1	-0.216959	0.00922611
ENSG00000090054	SPTLC1	10558	chr9	0.199233	0.0189047
ENSG00000090060	PAPOLA	10914	chr14	0.548483	3.49606e-13
ENSG00000090097	PCBP4	57060	chr3	-0.642663	1.01551e-18
ENSG00000090238	YPEL3	83719	chr16	-0.647349	1.00752e-18
ENSG00000090316	MAEA	10296	chr4	0.158911	0.0143268
ENSG00000090376	IRAK3	11213	chr12	0.484094	0.0432685
ENSG00000090382	LYZ	4069	chr12	0.794338	0.00934496
ENSG00000090447	TFAP4	7023	chr16	-0.580192	8.50295e-08
ENSG00000090520	DNAJB11	51726	chr3	0.239947	0.0135281
ENSG00000090530	P3H2	55214	chr3	-0.446508	0.00642789
ENSG00000090581	GNPTG	84572	chr16	0.405338	1.27509e-06
ENSG00000090612	ZNF268	10795	chr12	-0.335194	0.000154118
ENSG00000090621	PABPC4	8761	chr1	-0.497415	8.05235e-11
ENSG00000090661	CERS4	79603	chr19	0.392347	5.79679e-07
ENSG00000090674	MCOLN1	57192	chr19	0.588008	7.69169e-09
ENSG00000090857	PDPR	55066	chr16	-0.316563	2.9249e-05
ENSG00000090861	AARS1	16	chr16	1.43126	1.19751e-29
ENSG00000090863	GLG1	2734	chr16	-0.456783	2.03852e-08
ENSG00000090889	KIF4A	24137	chrX	-0.98619	1.22529e-16
ENSG00000090905	TNRC6A	27327	chr16	0.309649	0.000108022
ENSG00000090924	PLEKHG2	64857	chr19	-0.379782	4.5709e-05
ENSG00000090932	DLL3	10683	chr19	-0.877285	0.000404737
ENSG00000090971	NAT14	57106	chr19	-0.712504	4.52227e-11
ENSG00000090975	PITPNM2	57605	chr12	1.17165	5.02963e-26
ENSG00000091009	RBM27	54439	chr5	0.264508	0.00117983
ENSG00000091039	OSBPL8	114882	chr12	-0.331048	0.000199369
ENSG00000091073	DTX2	113878	chr7	-0.198776	0.0313694
ENSG00000091106	NLRC4	58484	chr2	1.12762	1.13693e-08
ENSG00000091127	PUS7	54517	chr7	-0.309039	0.000268148
ENSG00000091128	LAMB4	22798	chr7	0.72825	0.0172311
ENSG00000091136	LAMB1	3912	chr7	-0.35096	3.83705e-09
ENSG00000091137	SLC26A4	5172	chr7	1.14607	0.021321
ENSG00000091140	DLD	1738	chr7	-0.420939	5.65533e-07
ENSG00000091164	TXNL1	9352	chr18	0.485005	4.02644e-09
ENSG00000091262	ABCC6	368	chr16	0.842901	4.81718e-05
ENSG00000091317	CMTM6	54918	chr3	-0.32769	0.00166533
ENSG00000091436	MAP3K20	51776	chr2	0.268452	0.00474334
ENSG00000091490	SEL1L3	23231	chr4	1.30199	2.10691e-21
ENSG00000091527	CDV3	55573	chr3	0.625382	2.79207e-09
ENSG00000091592	NLRP1	22861	chr17	0.550095	9.83918e-05
ENSG00000091622	PITPNM3	83394	chr17	0.39845	0.00658261
ENSG00000091732	ZC3HC1	51530	chr7	-0.276093	0.00568118
ENSG00000091844	RGS17	26575	chr6	1.2156	2.35686e-17
ENSG00000091972	CD200	4345	chr3	-0.490182	3.07432e-07
ENSG00000091986	CCDC80	151887	chr3	-0.963155	2.15219e-31
ENSG00000092009	CMA1	1215	chr14	1.2832	0.0076069
ENSG00000092020	PPP2R3C	55012	chr14	0.415851	0.00071407
ENSG00000092036	HAUS4	54930	chr14	-0.571409	1.92701e-05
ENSG00000092051	JPH4	84502	chr14	-0.173183	0.00654292
ENSG00000092068	SLC7A8	23428	chr14	-0.698203	0.000129318
ENSG00000092096	SLC22A17	51310	chr14	0.315918	3.99091e-06
ENSG00000092098	RNF31	55072	chr14	0.1999	0.0176684
ENSG00000092140	G2E3	55632	chr14	0.628079	2.35066e-13
ENSG00000092148	HECTD1	25831	chr14	0.19923	0.00282724
ENSG00000092199	HNRNPC	3183	chr14	0.484616	1.13569e-10
ENSG00000092201	SUPT16H	11198	chr14	-0.313529	3.54998e-05
ENSG00000092421	SEMA6A	57556	chr5	-0.261968	0.00544696
ENSG00000092439	TRPM7	54822	chr15	0.549142	7.0434e-12
ENSG00000092445	TYRO3	7301	chr15	-0.218339	0.0436628
ENSG00000092470	WDR76	79968	chr15	-0.508286	6.87987e-06
ENSG00000092621	PHGDH	26227	chr1	0.606312	4.65412e-09
ENSG00000092841	MYL6	4637	chr12	-0.248572	0.00387723
ENSG00000092847	AGO1	26523	chr1	-0.273387	0.000140837
ENSG00000092850	TEKT2	27285	chr1	-0.697729	0.015039
ENSG00000092853	CLSPN	63967	chr1	-0.52523	4.69098e-06
ENSG00000092929	UNC13D	201294	chr17	-0.545235	7.81533e-12
ENSG00000092931	MFSD11	79157	chr17	-0.176608	0.0255638
ENSG00000092964	DPYSL2	1808	chr8	-0.400349	2.95786e-05
ENSG00000092969	TGFB2	7042	chr1	-1.43801	9.32496e-23
ENSG00000092978	GPATCH2	55105	chr1	0.409579	2.19583e-08
ENSG00000093009	CDC45	8318	chr22	-0.798114	7.785e-06
ENSG00000093010	COMT	1312	chr22	-0.392241	2.49376e-06
ENSG00000093072	ADA2	51816	chr22	0.784848	4.72007e-05
ENSG00000093144	ECHDC1	55862	chr6	0.250731	0.00705888
ENSG00000093167	LRRFIP2	9209	chr3	0.281232	0.00104847
ENSG00000093183	SEC22C	9117	chr3	-0.205491	0.0125033
ENSG00000094631	HDAC6	10013	chrX	-0.427556	1.0454e-09
ENSG00000094880	CDC23	8697	chr5	-0.226932	0.0313355
ENSG00000094914	AAAS	8086	chr12	-0.465691	3.46384e-09
ENSG00000094916	CBX5	23468	chr12	-0.437119	7.81039e-07
ENSG00000094963	FMO2	2327	chr1	1.50761	0.0341961
ENSG00000094975	SUCO	51430	chr1	0.635889	4.52667e-12
ENSG00000095002	MSH2	4436	chr2	-0.60831	2.95686e-15
ENSG00000095015	MAP3K1	4214	chr5	0.197775	0.00401557
ENSG00000095059	DHPS	1725	chr19	-0.574419	5.37886e-13
ENSG00000095066	HOOK2	29911	chr19	-0.517091	0.000284169
ENSG00000095209	TMEM38B	55151	chr9	0.786289	1.16986e-07
ENSG00000095303	PTGS1	5742	chr9	1.24877	2.46816e-15
ENSG00000095321	CRAT	1384	chr9	-0.263321	0.00128181
ENSG00000095370	SH2D3C	10044	chr9	-0.600878	6.72915e-06
ENSG00000095383	TBC1D2	55357	chr9	-0.359717	0.0254624
ENSG00000095397	WHRN	25861	chr9	0.486466	0.000215186
ENSG00000095564	BTAF1	9044	chr10	0.379854	7.37985e-06
ENSG00000095637	SORBS1	10580	chr10	1.18862	4.18075e-39
ENSG00000095713	CRTAC1	55118	chr10	0.871187	0.00189424
ENSG00000095739	BAMBI	25805	chr10	1.28845	8.86954e-10
ENSG00000095752	IL11	3589	chr19	1.29345	2.41803e-05
ENSG00000095787	WAC	51322	chr10	0.281153	0.000107296
ENSG00000095794	CREM	1390	chr10	1.31249	2.26447e-34
ENSG00000095906	NUBP2	10101	chr16	-0.409052	0.000173504
ENSG00000095951	HIVEP1	3096	chr6	1.00811	1.6766e-37
ENSG00000096092	TMEM14A	28978	chr6	-0.510711	0.000367357
ENSG00000096384	HSP90AB1	3326	chr6	1.09204	1.30192e-21
ENSG00000096401	CDC5L	988	chr6	-0.673998	2.41889e-17
ENSG00000096433	ITPR3	3710	chr6	-0.608449	1.12911e-15
ENSG00000096717	SIRT1	23411	chr10	0.486249	5.34812e-09
ENSG00000096746	HNRNPH3	3189	chr10	-0.352701	1.09647e-05
ENSG00000096968	JAK2	3717	chr9	0.447751	8.41862e-05
ENSG00000097007	ABL1	25	chr9	-0.405284	3.43054e-06
ENSG00000097033	SH3GLB1	51100	chr1	0.520981	5.53371e-09
ENSG00000097046	CDC7	8317	chr1	-1.06586	2.45016e-10
ENSG00000097096	SYDE2	84144	chr1	1.71344	0.0151493
ENSG00000099194	SCD	6319	chr10	-0.22794	0.0167095
ENSG00000099203	TMED1	11018	chr19	-0.383374	0.0204169
ENSG00000099204	ABLIM1	3983	chr10	-0.433773	8.41708e-08
ENSG00000099246	RAB18	22931	chr10	0.645728	4.09862e-12
ENSG00000099250	NRP1	8829	chr10	-0.343168	9.96478e-06
ENSG00000099256	PRTFDC1	56952	chr10	-0.401834	0.00241383
ENSG00000099260	PALMD	54873	chr1	-2.18984	7.9915e-12
ENSG00000099282	TSPAN15	23555	chr10	-0.865738	3.92467e-07
ENSG00000099284	MACROH2A2	55506	chr10	-0.243434	0.000830069
ENSG00000099308	MAST3	23031	chr19	-0.283088	8.83384e-05
ENSG00000099337	KCNK6	9424	chr19	-0.559613	0.00270648
ENSG00000099338	CATSPERG	57828	chr19	0.707862	8.45006e-05
ENSG00000099341	PSMD8	5714	chr19	-0.356516	0.000937531
ENSG00000099364	FBXL19	54620	chr16	-0.625327	2.68545e-11
ENSG00000099377	HSD3B7	80270	chr16	-0.648717	9.79691e-07
ENSG00000099381	SETD1A	9739	chr16	0.172555	0.0367678
ENSG00000099385	BCL7C	9274	chr16	-0.492985	4.11906e-05
ENSG00000099617	EFNA2	1943	chr19	-0.422254	0.000389776
ENSG00000099622	CIRBP	1153	chr19	-0.608427	8.92779e-17
ENSG00000099624	ATP5F1D	513	chr19	-0.673734	5.03856e-11
ENSG00000099625	CBARP	255057	chr19	-0.252053	0.0187197
ENSG00000099783	HNRNPM	4670	chr19	-0.947836	7.68975e-34
ENSG00000099785	MARCHF2	51257	chr19	-0.685932	5.65684e-09
ENSG00000099795	NDUFB7	4713	chr19	-0.855215	2.30106e-14
ENSG00000099800	TIMM13	26517	chr19	-1.17869	2.0987e-23
ENSG00000099804	CDC34	997	chr19	-0.321755	0.0127638
ENSG00000099810	MTAP	4507	chr9	0.347781	1.36925e-06
ENSG00000099814	CEP170B	283638	chr14	0.304637	0.00187232
ENSG00000099817	POLR2E	5434	chr19	-0.718167	4.41129e-14
ENSG00000099821	POLRMT	5442	chr19	-0.409145	8.33223e-06
ENSG00000099860	GADD45B	4616	chr19	1.87565	1.37028e-18
ENSG00000099864	PALM	5064	chr19	-0.997364	2.45314e-19
ENSG00000099875	MKNK2	2872	chr19	0.346049	0.000450006
ENSG00000099889	ARVCF	421	chr22	-0.953307	3.02385e-21
ENSG00000099899	TRMT2A	27037	chr22	-0.487069	1.67382e-07
ENSG00000099901	RANBP1	5902	chr22	-0.43917	5.9257e-07
ENSG00000099904	ZDHHC8	29801	chr22	-0.713085	1.60938e-20
ENSG00000099917	MED15	51586	chr22	-0.424903	4.06807e-10
ENSG00000099937	SERPIND1	3053	chr22	0.766563	0.0331551
ENSG00000099942	CRKL	1399	chr22	-0.232906	0.0234059
ENSG00000099949	LZTR1	8216	chr22	-0.419532	1.00666e-07
ENSG00000099953	MMP11	4320	chr22	-0.449919	9.35703e-06
ENSG00000099956	SMARCB1	6598	chr22	-0.541817	1.77942e-13
ENSG00000099957	P2RX6	9127	chr22	0.477928	0.000524815
ENSG00000099968	BCL2L13	23786	chr22	0.301045	0.00031881
ENSG00000099974	DDTL	100037417	chr22	-0.402059	0.000609642
ENSG00000099977	DDT	1652	chr22	0.288632	0.020567
ENSG00000099984	GSTT2	2953	chr22	-0.708429	7.37718e-05
ENSG00000099991	CABIN1	23523	chr22	-0.977383	5.33079e-45
ENSG00000099992	TBC1D10A	83874	chr22	-0.614713	2.81949e-05
ENSG00000099995	SF3A1	10291	chr22	-0.328799	0.000124182
ENSG00000099998	GGT5	2687	chr22	-0.694863	0.0022824
ENSG00000099999	RNF215	200312	chr22	-0.236127	0.0477591
ENSG00000100003	SEC14L2	23541	chr22	0.260526	0.0266626
ENSG00000100023	PPIL2	23759	chr22	-0.609785	1.05243e-17
ENSG00000100027	YPEL1	29799	chr22	-0.408478	2.61656e-05
ENSG00000100028	SNRPD3	6634	chr22	0.233042	0.00873273
ENSG00000100029	PES1	23481	chr22	-0.478891	7.81514e-09
ENSG00000100030	MAPK1	5594	chr22	0.444188	1.72773e-06
ENSG00000100034	PPM1F	9647	chr22	-0.230421	0.00512559
ENSG00000100036	SLC35E4	339665	chr22	0.294928	0.013551
ENSG00000100038	TOP3B	8940	chr22	-0.863444	3.05711e-11
ENSG00000100055	CYTH4	27128	chr22	0.786182	0.000546774
ENSG00000100056	ESS2	8220	chr22	-0.291728	0.0121904
ENSG00000100060	MFNG	4242	chr22	0.848559	0.0029845
ENSG00000100065	CARD10	29775	chr22	-0.64579	4.35727e-06
ENSG00000100077	GRK3	157	chr22	-0.776247	5.56745e-20
ENSG00000100079	LGALS2	3957	chr22	1.18064	1.24604e-05
ENSG00000100095	SEZ6L	23544	chr22	-0.251785	0.00841878
ENSG00000100099	HPS4	89781	chr22	-0.211551	0.0359156
ENSG00000100100	PIK3IP1	113791	chr22	-0.414203	0.000696563
ENSG00000100104	SRRD	402055	chr22	-0.478913	2.30614e-06
ENSG00000100105	PATZ1	23598	chr22	-0.628678	2.17662e-15
ENSG00000100106	TRIOBP	11078	chr22	0.297078	4.63721e-05
ENSG00000100109	TFIP11	24144	chr22	-0.381943	5.86869e-05
ENSG00000100116	GCAT	23464	chr22	-0.804501	1.97975e-07
ENSG00000100124	ANKRD54	129138	chr22	0.330167	8.46297e-05
ENSG00000100129	EIF3L	51386	chr22	-0.312307	0.000102847
ENSG00000100139	MICALL1	85377	chr22	0.212271	0.0390231
ENSG00000100142	POLR2F	5435	chr22	-0.760182	6.90397e-09
ENSG00000100147	CCDC134	79879	chr22	0.388906	0.000184381
ENSG00000100151	PICK1	9463	chr22	-0.854805	1.40961e-07
ENSG00000100154	TTC28	23331	chr22	-0.266855	0.00203612
ENSG00000100162	CENPM	79019	chr22	-0.710344	0.00832786
ENSG00000100167	SEPTIN3	55964	chr22	-0.250362	0.00435944
ENSG00000100219	XBP1	7494	chr22	1.69577	3.07668e-47
ENSG00000100220	RTCB	51493	chr22	-0.505944	1.13657e-06
ENSG00000100221	JOSD1	9929	chr22	0.606694	1.09535e-06
ENSG00000100225	FBXO7	25793	chr22	0.193664	0.0105549
ENSG00000100228	RAB36	9609	chr22	-0.165905	0.0491604
ENSG00000100234	TIMP3	7078	chr22	0.913846	7.60368e-09
ENSG00000100239	PPP6R2	9701	chr22	-0.405772	4.81552e-07
ENSG00000100241	SBF1	6305	chr22	-0.354799	2.34297e-06
ENSG00000100243	CYB5R3	1727	chr22	-0.624486	2.85092e-13
ENSG00000100253	MIOX	55586	chr22	1.52916	0.00182321
ENSG00000100258	LMF2	91289	chr22	-0.230593	0.00922814
ENSG00000100263	RHBDD3	25807	chr22	0.470655	0.000612658
ENSG00000100266	PACSIN2	11252	chr22	-0.374357	0.000391488
ENSG00000100271	TTLL1	25809	chr22	-0.454254	0.00259306
ENSG00000100280	AP1B1	162	chr22	-0.490032	4.58216e-07
ENSG00000100285	NEFH	4744	chr22	-0.538819	7.66272e-06
ENSG00000100288	CHKB	1120	chr22	-0.344072	0.00169814
ENSG00000100292	HMOX1	3162	chr22	7.32083	2.06722e-59
ENSG00000100294	MCAT	27349	chr22	-0.679183	0.00132573
ENSG00000100296	THOC5	8563	chr22	-0.325236	2.25931e-07
ENSG00000100297	MCM5	4174	chr22	-0.629822	1.101e-15
ENSG00000100299	ARSA	410	chr22	-0.480398	3.82908e-09
ENSG00000100300	TSPO	706	chr22	-0.580754	7.4451e-07
ENSG00000100304	TTLL12	23170	chr22	-0.46186	3.06861e-05
ENSG00000100314	CABP7	164633	chr22	0.399931	0.022522
ENSG00000100316	RPL3	6122	chr22	-0.531581	3.49353e-09
ENSG00000100320	RBFOX2	23543	chr22	-0.295693	1.85913e-05
ENSG00000100321	SYNGR1	9145	chr22	-0.543009	1.53894e-05
ENSG00000100325	ASCC2	84164	chr22	-0.375909	3.06277e-07
ENSG00000100335	MIEF1	54471	chr22	0.218295	0.0481146
ENSG00000100336	APOL4	80832	chr22	-1.64638	8.97872e-15
ENSG00000100344	PNPLA3	80339	chr22	0.351257	0.0314276
ENSG00000100345	MYH9	4627	chr22	-0.41787	4.26508e-05
ENSG00000100347	SAMM50	25813	chr22	-0.58864	4.27205e-11
ENSG00000100350	FOXRED2	80020	chr22	-0.187612	0.0103627
ENSG00000100351	GRAP2	9402	chr22	0.806925	0.0215718
ENSG00000100359	SGSM3	27352	chr22	0.325043	0.00156395
ENSG00000100360	IFT27	11020	chr22	-0.619733	1.35158e-06
ENSG00000100364	KIAA0930	23313	chr22	-0.285781	0.00670393
ENSG00000100365	NCF4	4689	chr22	0.801044	0.000137127
ENSG00000100368	CSF2RB	1439	chr22	0.816017	0.00585173
ENSG00000100376	FAM118A	55007	chr22	-0.418033	0.000273696
ENSG00000100379	KCTD17	79734	chr22	-0.507332	2.22803e-08
ENSG00000100387	RBX1	9978	chr22	-0.313807	0.0316429
ENSG00000100401	RANGAP1	5905	chr22	0.380283	6.86305e-05
ENSG00000100403	ZC3H7B	23264	chr22	-0.581185	2.49243e-11
ENSG00000100412	ACO2	50	chr22	-0.543854	2.0517e-12
ENSG00000100413	POLR3H	171568	chr22	-0.549268	3.97138e-08
ENSG00000100416	TRMU	55687	chr22	-0.210058	0.0248234
ENSG00000100418	DESI1	27351	chr22	0.57326	2.18951e-11
ENSG00000100422	CERK	64781	chr22	-0.835286	7.82908e-20
ENSG00000100433	KCNK10	54207	chr14	1.54538	0.0187422
ENSG00000100439	ABHD4	63874	chr14	1.21346	1.00772e-36
ENSG00000100450	GZMH	2999	chr14	0.828804	0.0344218
ENSG00000100461	RBM23	55147	chr14	0.27723	0.000217012
ENSG00000100473	COCH	1690	chr14	-0.446455	0.000158861
ENSG00000100479	POLE2	5427	chr14	0.966433	8.29613e-10
ENSG00000100483	VCPKMT	79609	chr14	0.392232	0.00912537
ENSG00000100485	SOS2	6655	chr14	0.431938	9.86148e-09
[truncated: 8,454 more rows]
